# Supplementary material for: Differential Induction of TLR3-Dependent Innate Immune Signaling by Closely Related Parasite Species
Source: PLoS One. 2014 Feb 5;9(2):e88398. doi: 10.1371/journal.pone.0088398 (PMC3914978; doi:10.1371/journal.pone.0088398)
Supplement: Table S1 — Illumina microarray average log2 expression values from Figure 1a showing 822 human genes differentially regulated ≥2-fold (FDR≤5%) following infection of human foreskin fibroblast (HFF) cells with either Neospora or representative Toxoplasma strains. 66 Neospora-specific antiviral genes (Figure 1b) are shown on separate tab of this Excel file. (XLSX) [file pone.0088398.s004.xlsx]

## Sheet: All_DiffGenes
GeneSymbols	Uninf_AVG	Nc_AVG	VEG_AVG	Pru_AVG	GT1_AVG
ABCC3	11.601	9.94442	9.5323	10.3189	11.4022
ABI3BP	7.36063	7.79395	7.9516	7.87087	8.74649
ACTA2	12.8262	11.0762	11.3084	10.7597	11.0671
ACYP1	8.01315	9.03109	9.00732	8.47647	8.61451
ADAMTS1	10.0926	9.02766	7.71225	8.79137	8.74772
ADAR	9.63955	10.7027	9.32937	9.34185	9.62278
ADIRF	10.9284	11.6447	11.8847	10.6053	9.90062
ADORA2A	7.14169	7.51053	7.20926	7.16046	8.47911
ADORA2B	7.64262	8.41216	8.50991	7.89915	9.73828
ADRB2	7.16346	7.72778	7.81062	7.60963	8.74842
AEBP1	10.3654	9.10371	9.26657	9.33546	9.78849
AEN	8.86905	10.0032	9.70457	9.44439	9.80316
AKR1B1	12.5895	12.9606	13.006	13.3227	14.3646
ALDH1A2	7.74873	7.08851	7.14289	7.28258	9.06204
ALDH3B1	9.16547	7.8908	7.91023	7.80272	8.41159
ALDOC	9.98427	10.6669	10.0051	9.58234	11.2973
ALPK2	11.7734	9.17072	10.0333	10.4616	11.2313
AMD1	9.41765	10.4135	10.534	9.96283	10.1249
ANG	9.88068	9.32954	8.81904	9.10584	9.78308
ANGPTL2	10.998	8.83731	8.98034	9.6141	10.2847
ANGPTL4	8.57177	10.7685	10.0274	9.58796	10.4438
ANO6	9.42116	8.44718	8.39047	8.59643	8.6143
ANPEP	11.4634	13.3826	13.6778	12.8599	12.6196
ANTXR1	8.95961	7.91112	7.84997	7.92602	8.65215
ANXA10	6.94869	7.1451	8.02984	7.3963	6.9841
AOX1	7.57015	9.04019	9.02686	8.55554	8.86083
APBB3	9.77723	8.80776	8.55956	9.20178	9.08968
APCDD1	8.30402	7.88213	7.76237	7.71777	9.69139
APOBEC3B	7.86492	9.14002	8.78919	8.87598	7.76737
APOD	10.8818	7.62254	8.3892	9.9764	10.6772
APP	12.2389	11.0859	11.3832	11.4877	12.5382
APPL2	11.5472	9.90839	10.5707	10.9241	10.7142
ARHGAP22	8.04769	9.99004	9.59088	9.09678	8.17806
ARSD	8.57371	7.46279	7.64404	7.7212	8.14366
ASPM	7.36497	8.44272	7.72933	7.90866	7.54202
ASS1	10.7503	10.0841	9.48842	9.38518	10.8262
ATF3	6.96791	7.27747	7.70958	7.11643	8.20125
ATOH8	8.8479	7.68908	7.67603	8.2428	9.46425
ATP2A2	10.9557	9.52261	9.67058	9.5781	10.6289
ATP6AP2	10.2425	10.0265	8.93921	9.32914	10.1776
ATP9A	10.82	9.47406	9.69478	10.1622	10.6885
ATXN7L2	8.47779	7.16879	7.29667	7.54011	8.04539
AURKA	9.86418	10.7606	11.1826	11.4364	10.2968
B2M	10.0673	10.3213	8.96627	9.43039	10.2616
BATF3	7.73575	8.66018	10.6522	7.96159	8.7039
BBS1	8.59684	7.53362	7.70153	7.82853	8.17976
BCAR3	9.68305	10.7525	10.4904	10.1604	10.9058
BCAS4	7.31067	8.44011	7.28909	7.25912	7.28796
BDKRB1	7.56912	8.72849	8.13005	8.1899	8.81536
BEND6	8.61764	7.40934	8.36221	8.06867	7.7139
BHLHE40	8.98384	10.4617	10.3897	9.27778	11.1239
BIRC3	7.6871	8.9083	8.77503	8.80889	8.66111
BIRC5	7.64584	9.24004	8.90333	9.35098	8.31827
BNIP3	9.83308	11.9945	10.6333	9.66995	11.5365
BOLA2	10.9077	11.4727	12.0362	11.6809	11.2807
BST2	7.10638	9.47509	7.06193	7.0761	7.14322
C10orf10	8.06707	6.97665	7.011	7.13197	7.08105
C12orf57	11.1266	10.115	10.7148	10.8942	11.0268
C15orf48	7.06872	8.96843	7.34926	7.30632	9.13655
C15orf52	8.88721	9.99814	8.99926	9.14544	9.81645
C17orf58	9.03814	9.31718	10.4444	9.14957	10.4348
C17orf97	8.73876	7.57841	7.88901	8.496	8.19338
C19orf66	8.87213	10.5469	8.65316	8.66867	8.80467
C1orf112	8.04584	8.66649	8.74328	9.04944	7.93606
C1orf198	10.9161	8.69404	8.45383	9.14527	10.0377
C1QBP	10.8091	11.308	11.8316	11.2871	10.7591
C1QTNF1	9.34283	9.96345	9.86556	9.21284	11.0429
C1R	12.7896	11.3166	9.19546	11.7198	11.7036
C1RL	9.61161	8.32491	8.16791	8.10473	8.69745
C1S	12.4489	10.4747	9.18663	11.2644	11.2512
C20orf27	8.32976	9.1961	9.54349	9.19242	8.38834
C21orf2	8.78504	7.74264	7.88109	8.34674	8.7485
C2CD2	8.99086	8.94066	9.22126	9.33779	10.1153
C3	7.62687	7.72049	7.17203	7.52149	8.86064
C8orf4	11.0477	10.5351	9.91285	9.91305	12.1209
CA12	7.89116	9.26377	10.1383	8.3548	9.30355
CA9	7.13289	9.15417	7.35951	7.16975	9.82178
CACYBP	9.29343	10.4745	10.7426	10.5241	9.5393
CADM1	9.35383	7.82103	7.68505	8.35518	8.97906
CASP1	8.65126	9.91373	8.81789	8.58164	9.1258
CASP3	9.38794	9.90378	10.0662	9.75847	10.4977
CBLB	9.30334	8.27617	8.39098	8.86818	8.3041
CCDC109B	7.54195	8.73586	8.14492	7.79983	7.54811
CCDC34	9.54076	10.3766	10.7627	10.6303	9.65287
CCDC50	9.47295	10.6607	10.2905	10.2491	9.73308
CCL1	6.90924	6.87776	6.981	7.47611	8.7066
CCL2	11.1236	11.2744	11.6225	11.1675	12.6329
CCL26	7.00971	7.09997	12.9827	7.14018	9.29798
CCL5	7.06248	10.1095	8.78922	7.58842	9.70747
CCL7	7.09079	7.10063	8.14711	7.10823	7.93776
CCL8	7.04908	7.12429	6.99214	6.97139	8.41513
CCNA2	9.01211	10.1265	10.144	10.2722	8.54634
CCNB2	9.05459	10.386	10.5094	10.9207	9.52752
CCPG1	8.9668	8.1014	7.88418	8.51478	8.67236
CD151	11.7685	10.8847	11.1876	11.2289	10.2396
CD59	9.34348	9.23316	9.55467	9.83023	10.4647
CD68	8.23163	9.56777	8.46279	8.66569	9.41298
CD82	8.04086	9.25142	8.73942	8.86286	9.89843
CD99L2	11.7869	10.9293	10.7547	11.2209	11.1333
CDA	7.14485	8.2731	7.16777	7.1964	7.30509
CDC20	10.2769	12.2523	12.3	12.6973	10.8313
CDC25A	7.69985	8.0297	8.77053	8.63808	7.74986
CDC45	8.55224	9.43597	9.79673	9.08142	8.40695
CDCA2	7.95249	8.76301	8.84993	9.0366	8.04787
CDCA5	9.71939	10.6987	10.7592	10.6675	9.42177
CDCA7	8.19073	9.26262	9.64082	9.3176	7.8164
CDCA8	8.71944	9.83803	10.0988	10.3266	8.976
CDH2	10.9942	9.38737	8.37039	9.24266	8.7628
CDKN3	7.67261	8.96475	8.94044	9.08016	8.21183
CDT1	8.60026	9.72259	10.0048	9.84433	8.68
CEBPD	10.9848	9.96198	9.56846	9.05206	9.92988
CENPA	8.25998	9.15791	9.45542	9.7409	8.86665
CENPF	8.0702	8.97786	9.03617	9.59832	8.60989
CENPM	8.45612	9.51276	9.79746	9.89891	8.73257
CENPN	9.31425	10.2739	10.7978	10.7988	9.67471
CEP55	7.95265	9.12102	8.97264	9.34284	8.10202
CERCAM	10.4759	8.94259	8.89769	9.35674	9.56672
CFB	7.59634	7.826	7.05819	7.39468	9.17894
CH25H	7.34154	8.22145	8.7717	7.08283	7.88129
CHI3L2	7.02999	7.01944	7.24447	7.15897	8.16308
CHN1	12.0376	10.1955	11.2003	11.9152	11.2013
CHST15	7.44204	7.63676	8.67118	7.60678	8.16379
CHST7	8.92306	9.57078	10.0739	9.44611	9.71734
CIRBP	11.6265	10.561	10.7007	11.1141	11.187
CITED2	9.14454	8.69495	7.80741	8.75279	8.47918
CITED4	7.38187	7.62064	7.93403	7.6175	8.5301
CKAP2L	8.85276	10.4857	10.2081	10.2153	9.20316
CKS1B	9.80936	11.0473	10.9925	11.1519	10.084
CLDN23	7.44639	8.77338	7.68734	7.57625	7.2835
CLDN5	6.89217	6.89933	8.84858	6.92	6.91806
CLEC3B	8.14812	7.10149	7.09539	7.86566	7.45155
CLIP3	11.9627	10.887	11.0701	11.0385	11.6082
CNN1	9.85296	7.52394	8.14437	8.45231	8.3768
COBLL1	11.1748	10.366	10.0973	10.3637	10.2766
COL12A1	12.3382	10.5411	10.905	11.3091	11.1955
COL15A1	9.86202	8.09031	8.15247	8.97443	8.37854
COL16A1	11.3909	10.509	9.74327	10.3589	11.2331
COL18A1	11.782	11.2403	10.7294	10.9028	11.1598
COL1A1	14.6777	12.7186	12.378	13.5464	12.8565
COL1A2	12.3502	11.0736	9.81309	10.721	10.4987
COL3A1	9.38038	7.67783	7.51595	7.81963	7.73066
COL4A1	12.4325	10.8059	10.3273	11.9778	11.1316
COL4A2	9.3843	8.52077	8.22761	8.69233	8.6583
COL5A1	12.547	11.5774	10.9175	11.6918	11.4038
COL5A2	11.6333	10.7021	10.2666	10.6851	10.4769
COL6A1	12.0727	11.02	11.6621	11.6022	12.6428
COL8A1	12.8701	11.5329	12.0001	11.9938	12.2809
COLEC12	10.7861	7.38983	8.92364	9.32134	9.19086
COMP	9.28305	7.09597	7.09003	7.47038	7.00277
CORIN	10.0231	7.3371	7.2711	8.64154	7.6486
CPQ	10.0033	8.54866	8.21841	8.91639	9.47054
CPZ	9.32133	7.33859	7.31451	8.53908	8.82196
CRABP2	12.4689	10.2723	10.4627	11.0183	12.3384
CRIM1	10.3919	9.93156	9.3313	10.0342	9.32796
CRIPAK	8.5657	7.46169	8.00755	8.25607	8.4798
CRISPLD2	12.6405	10.3524	10.2263	10.8956	11.4427
CRYAB	10.3612	8.52899	8.55583	8.99198	9.12308
CSF2	6.92683	10.1149	7.99878	7.5081	9.88252
CSF3	6.93166	7.96753	7.36135	6.93333	7.67191
CSRNP1	10.2068	10.4761	10.7331	10.5346	11.7855
CSRP1	12.8078	11.7736	11.938	11.8418	11.9382
CST1	7.0233	7.0615	7.17854	8.79621	8.30439
CST3	13.3932	12.1817	12.1922	12.947	13.261
CTGF	13.1969	11.6346	11.5281	12.2577	12.9583
CTIF	9.1104	8.01076	8.32674	8.36888	8.94399
CTSB	12.3335	12.2806	12.0667	13.1111	13.4084
CTSF	8.96886	7.91593	7.87659	8.53959	9.34044
CTSL	12.4088	13.1009	13.7551	13.3373	12.7951
CTSZ	10.593	10.23	10.1722	9.56647	10.1119
CXCL1	6.93892	8.76873	7.42034	7.05297	8.92154
CXCL10	6.9594	8.28169	6.95864	7.15591	6.96002
CXCL12	11.3896	9.74853	10.5339	10.922	9.01651
CXXC5	10.1549	8.84593	9.05762	9.78724	9.70578
CYB5D2	9.74358	8.44147	8.92236	9.13864	9.56495
CYB5R2	8.69436	10.4244	9.94887	9.21411	9.9989
CYBRD1	12.4525	10.8541	11.0797	11.5866	11.6214
CYGB	8.41555	7.66375	8.08723	7.27517	7.67591
DAAM2	8.68875	7.25778	7.33969	7.47613	7.82359
DAB2	9.53963	8.98119	8.3503	8.81695	9.3716
DCBLD2	8.57848	10.3349	9.79625	9.21254	8.75443
DCLK1	7.70923	7.44996	8.98232	7.62875	7.71515
DCLK2	9.09848	7.42469	7.65433	8.34817	8.41844
DCN	14.8222	13.2911	13.3988	14.9881	14.8765
DCTPP1	9.74932	10.2035	10.8606	10.2784	9.3201
DCUN1D3	9.35901	9.95427	10.289	9.54544	10.804
DDIT4	9.52308	10.196	8.87255	8.30597	8.10411
DDIT4L	7.59609	8.52496	8.26781	8.34349	8.61758
DDX39A	8.74383	9.91436	9.81102	10.1871	9.5364
DDX58	7.3685	9.36053	7.51312	7.45393	7.25493
DDX60	7.44299	9.21795	7.4201	7.39377	7.48569
DEGS1	9.82482	9.9007	8.79189	9.24886	9.50513
DENND1A	8.54399	9.82912	9.56054	9.28456	9.5469
DENND2A	7.25055	7.36601	7.2374	7.29482	9.41334
DFNA5	10.7514	10.0729	9.93337	9.54189	10.2393
DHCR7	9.07816	9.91127	10.2243	9.95099	9.04661
DHRS3	8.70698	7.27555	7.40151	7.25228	8.77409
DHX58	8.17787	9.77681	7.64457	7.73523	7.62137
DIO2	9.53224	7.06135	7.8942	8.09377	7.46232
DKK3	11.2114	10.7235	9.59349	10.1043	11.0024
DNAJC9	10.3156	11.0514	11.3581	11.0731	10.0012
DNMT1	10.8026	12.04	11.8515	11.747	10.7753
DPT	8.43219	7.21495	7.38801	7.89007	7.44034
DRAM1	11.0021	10.8515	10.3817	10.538	12.2317
DSTN	12.4184	11.4106	11.516	11.1965	11.498
DTNA	7.32228	7.49672	7.26686	7.47873	8.81481
DUSP1	10.7884	10.4943	10.9344	10.5419	12.0812
DUSP19	8.42085	9.70664	8.18588	8.20395	8.35522
DUSP4	7.19848	8.62163	8.39295	7.97973	8.16436
DUSP5	8.54499	9.90317	10.2355	9.55194	10.5242
DYNLL2	8.65661	9.47196	9.86488	9.41748	9.17185
E2F7	7.68106	8.75888	8.83257	8.52025	7.74002
ECH1	11.1711	10.0315	10.2991	10.7566	11.4839
EDN1	7.29961	7.33865	7.21243	7.28601	9.04033
EFEMP1	13.7162	10.0705	10.8474	12.9183	11.0698
EFEMP2	13.2974	12.1934	11.7317	12.7497	12.5832
EFHD1	11.5033	8.23682	8.65981	9.26065	8.74297
EFNB2	8.34467	8.51342	8.86186	8.11538	9.49315
EGR1	10.1069	10.0719	11.3611	10.8022	10.2108
EHD1	10.737	11.4187	11.0547	11.0529	11.7884
EIF2AK2	7.59325	9.34183	7.51864	7.55253	7.55638
ELN	9.04204	7.13489	7.02399	7.59179	7.15583
ENC1	7.23592	8.11632	7.91304	7.61534	8.76822
ENO2	7.8848	9.84057	9.00326	8.25955	9.7265
EPAS1	12.0439	10.4542	10.7172	11.5429	11.9161
EPHA4	8.40858	7.16458	7.37753	7.63503	7.81393
EPSTI1	7.28566	10.0558	7.28893	7.21281	7.3512
EREG	7.46309	8.00904	7.97444	7.8473	8.49185
ERN1	7.62679	8.53313	8.40447	8.72761	9.41254
ERO1L	8.36371	9.61936	8.86908	8.71757	9.45017
ERRFI1	8.22217	10.0116	9.97607	9.10794	10.6458
ESM1	7.71817	10.9185	10.4278	10.3767	8.23712
ESYT2	11.5456	10.4781	10.7003	10.6521	11.3464
ETS2	8.96025	9.11741	9.4727	9.34797	10.8351
EXOG	10.2888	11.3813	11.2549	11.0908	11.1841
F10	8.37829	7.29284	7.33756	7.68896	7.74591
FAM101B	9.66416	8.15051	8.74119	9.12277	8.43007
FAM129A	8.30933	9.38771	8.80764	8.90155	8.28978
FAM20C	10.6183	11.0769	11.2733	9.83619	11.9868
FAM213A	7.47675	7.81812	7.82044	7.64358	9.07383
FAM43A	8.99288	8.10878	7.88749	8.77968	10.8641
FAM46A	10.6034	11.618	11.313	11.0884	10.6445
FAM46C	9.06809	7.42051	7.60047	9.13425	9.29064
FAM53C	10.0272	10.1166	10.2766	10.4478	11.1209
FAM64A	9.02826	9.72945	10.1495	11.0211	8.98609
FAM65B	9.38302	7.98825	7.92011	8.74553	10.1774
FAM83D	8.0017	8.98128	9.21517	9.37826	8.58306
FAP	11.33	10.0703	10.1664	11.049	11.8515
FARP1	11.0043	9.99179	10.1587	10.4763	10.7643
FASN	10.4179	11.3452	12.0028	11.1855	10.8121
FBL	10.5517	11.2564	11.5535	10.9993	10.4707
FBLN1	14.3686	13.2437	13.3537	14.5556	15.0276
FBLN2	12.3388	10.3338	10.399	11.2025	11.244
FBLN5	11.3482	9.53788	9.43815	10.1283	10.1616
FCGRT	10.5362	9.15819	8.80759	9.81047	10.472
FCRLA	7.29661	7.99177	7.68602	7.87316	9.53985
FER1L4	7.18988	7.48	7.25569	7.01337	8.29768
FGFR1	8.35413	7.90501	7.3253	8.01918	7.5747
FHL1	11.1107	8.63373	8.71739	9.50222	9.7857
FILIP1L	9.49457	8.658	8.71132	9.16045	10.9686
FJX1	8.29334	9.99778	9.95551	9.38997	9.5269
FKBP9L	11.9188	10.6514	10.3783	10.8771	11.2479
FMO4	8.33909	7.24145	7.2134	7.20887	7.46598
FNIP1	8.67877	8.47094	8.46021	8.69727	9.68566
FOLR3	7.146	7.25408	7.22598	7.56048	8.31973
FOSB	7.45609	8.25919	7.8044	7.69056	9.81398
FOSL1	8.55788	9.84545	9.9699	9.64109	9.20808
FOXC1	11.168	10.0715	10.0112	10.9796	11.5634
FOXD1	9.09318	10.3992	10.288	9.85574	10.445
FOXN3	9.25728	7.74976	8.11746	8.00263	8.53378
FOXO1	8.71494	7.64075	7.74699	8.35492	8.8247
FOXQ1	7.95092	8.12877	7.84602	7.69656	10.194
FRMD6	10.2172	9.66165	9.1777	9.61289	10.2309
FST	9.79255	10.7573	11.5008	9.23665	10.8853
FSTL1	12.3194	11.3604	10.8326	11.6746	11.5377
FSTL3	9.81244	8.7466	8.58886	8.94256	9.27011
FTH1P12	7.60384	7.8304	7.52655	7.60155	9.09355
FZD4	9.25602	8.3074	8.14128	8.53822	9.62095
GAA	8.68507	7.60306	7.7653	8.30539	8.80219
GABARAPL1	11.1683	8.73989	9.03742	9.86749	10.5945
GABBR2	8.09432	7.09164	7.20548	7.76227	7.06018
GADD45A	8.75046	9.76025	9.2911	9.26171	10.1859
GADD45B	8.27159	8.12686	7.87007	7.94773	9.66938
GAS6	10.1247	9.62688	9.03883	9.67653	9.11578
GATA2	8.7876	8.66517	8.70896	8.85114	9.84443
GATAD2A	10.0412	10.8985	11.1615	10.8439	10.4322
GATS	8.5011	7.49852	7.60458	7.96248	8.35528
GBP1	7.24103	8.38172	7.10774	7.06261	7.62766
GBP2	9.0845	9.31981	8.11058	7.80884	9.34542
GBP4	7.0928	8.853	7.20192	7.1727	7.20447
GDF15	7.6475	9.87344	8.88378	8.63127	10.5925
GEMIN6	8.97423	9.38563	10.0345	9.9456	9.0454
GINS2	8.91202	9.97418	9.84593	9.66853	8.41342
GLA	9.94576	10.4488	10.9751	11.3889	10.3747
GLIPR2	10.9879	9.67687	9.82511	10.1765	10.2659
GLT8D2	10.5993	9.85305	9.5818	9.90439	9.22684
GMPR	7.27822	8.98897	7.49621	7.35403	7.35396
GNG11	11.2538	11.8948	11.9111	11.6368	12.4615
GNPTAB	6.98554	8.0436	7.0216	7.02884	6.99922
GPM6B	7.12739	7.20684	7.92694	7.16482	8.49694
GPNMB	10.2098	9.85314	9.27428	9.00517	9.97483
GPR124	9.76925	8.25596	8.1362	8.30358	8.83117
GPR137B	8.76462	7.70016	8.18749	8.26152	8.29197
GPX4	13.0388	11.8282	12.4725	12.5572	13.0426
GPX7	8.55728	7.46893	7.66729	8.01673	7.74679
GRAMD3	10.0458	8.70785	8.70416	9.36633	9.33831
GRN	11.7835	11.0057	10.4831	11.1277	11.7348
GSDMD	10.247	11.3376	10.5199	10.2166	10.3652
GSN	9.94307	8.93582	8.84241	8.79607	9.10538
GSTM1	11.4302	10.2809	10.2497	10.0883	10.6585
GSTM2	11.2448	10.0554	10.0591	9.8505	10.4384
GTSE1	8.01013	9.18765	9.29957	9.55436	8.27961
GULP1	8.86791	8.08887	8.80308	8.42741	7.6587
H1F0	9.25245	10.499	9.70043	9.25438	9.89908
H2AFZ	12.2742	13.276	13.2083	13.0871	12.5235
HAS2	7.15934	9.5156	9.09172	7.94089	7.40292
HBEGF	7.27437	8.4343	8.37568	8.23823	8.98567
HCFC1R1	11.1293	10.1538	10.3708	9.78976	10.5991
HELZ2	9.23958	12.4056	9.50715	9.38202	9.46716
HERC5	7.25302	11.6453	7.93949	7.65355	8.00323
HERC6	7.60485	10.8647	7.75733	7.65442	7.68255
HERPUD1	10.4695	9.72641	9.28054	9.39227	10.0304
HES4	10.2193	11.7221	10.5076	10.1305	10.2279
HIST1H2BD	7.88208	8.05095	8.24806	8.33221	9.54001
HIST2H2AA3	8.91817	9.22788	9.1885	8.83541	10.6027
HIST2H2AC	8.50328	9.1421	9.16507	8.58809	9.91944
HJURP	8.8127	9.45021	9.4874	9.95129	8.71053
HLA-A	14.0595	13.4585	12.7292	13.7308	14.1713
HLA-E	9.85032	9.89152	8.63333	9.67901	9.75918
HLA-H	11.7447	11.4741	9.76364	10.9078	11.7357
HMGA1	9.08237	10.9416	11.3061	10.402	10.4965
HMGCR	9.14795	10.0733	10.4358	10.087	9.80919
HMGCS1	8.42433	9.23847	9.52618	9.0346	8.96896
HMMR	7.9223	8.75823	9.06021	9.86419	8.2888
HMOX1	7.91553	8.97224	7.96541	7.42294	10.829
HNRNPA0	10.5072	9.13528	9.98178	10.4205	10.024
HPCAL1	11.5582	13.0129	12.9956	12.792	12.7606
HS3ST3A1	8.17551	9.66708	9.77457	9.21929	8.72855
HSD11B1	7.12719	7.08759	7.25222	7.24829	11.2232
HSD17B2	7.75672	7.17405	7.18603	7.75104	9.63173
HSD17B6	8.94805	7.21103	7.28624	7.44119	7.32801
HSP90AA1	10.2103	11.4183	10.6327	10.6683	10.3964
HSPB3	9.15207	7.13568	7.19847	7.6867	9.43623
HTRA1	12.3665	10.6932	10.8914	11.2036	10.9842
ID1	12.8808	12.0393	11.6776	12.4128	14.0166
ID3	12.8581	11.7231	11.7249	12.593	14.2129
IDUA	9.41148	8.27749	8.47176	9.04864	9.54616
IER3	10.4242	12.4807	11.8858	11.4385	13.0534
IER5	9.03448	9.40528	10.0901	9.48887	10.4695
IFI27	6.93526	10.823	6.97585	7.04177	7.00781
IFI35	9.12443	11.9471	9.08847	8.7517	9.15272
IFI44	7.54798	10.2537	7.51564	7.72216	7.39425
IFI44L	7.6305	11.3007	7.08057	7.44386	7.06224
IFI6	10.9117	13.6099	10.6033	11.214	11.3658
IFIH1	7.07058	8.2487	7.02739	7.0247	7.0822
IFIT1	8.36713	12.7575	8.19669	8.47008	7.82992
IFIT2	7.73212	11.9528	7.90326	8.14971	7.5466
IFIT3	8.14048	12.4317	8.51728	8.50915	8.55308
IFITM1	11.9769	14.1022	11.2618	11.3347	11.5126
IFITM2	14.589	14.6998	13.4804	13.7354	13.5491
IFITM3	13.9812	14.0691	12.6083	12.9047	12.814
IFNB1	6.85252	9.61415	6.87978	6.81664	6.84822
IGF2R	11.0092	11.7998	11.2909	11.3308	12.5848
IGFBP3	11.7282	9.18478	8.10881	11.1483	10.9173
IGFBP4	13.4359	11.5541	12.5311	12.655	13.4601
IGFBP6	13.9116	12.205	12.4843	13.345	13.2504
IGFBP7	14.096	13.3104	12.8005	13.5536	13.8906
IL11	7.93487	7.57562	8.06476	8.30369	9.48174
IL11RA	11.039	9.68454	10.0328	10.4017	9.8712
IL13RA2	6.97453	7.3068	7.23204	7.16107	10.4345
IL1B	7.85289	11.1093	9.62175	9.26385	13.5714
IL24	6.95873	7.09436	6.99332	7.00536	8.91265
IL6	8.97762	12.1714	10.5935	9.34446	13.8856
IL7R	8.58822	10.0239	9.26287	9.69063	8.76438
IL8	8.12204	13.9108	12.1152	11.1094	14.4663
INF2	7.96582	8.99998	9.13238	8.87305	7.68075
IQCD	7.00336	7.36092	7.13676	6.99897	9.2519
IRAK2	7.22538	8.68991	7.68715	7.64784	8.2077
IRF1	8.79043	10.2385	9.207	9.22839	9.35883
IRF7	8.12658	11.7423	8.48129	8.63666	8.58482
IRF9	9.66148	10.6956	8.60157	8.97101	9.21529
IRS2	9.0478	7.66233	8.06728	8.203	9.93366
ISCU	11.0526	9.99201	10.6288	10.7171	10.8586
ISG15	8.74534	13.3368	9.23566	8.99501	8.79261
ISG20	7.31771	10.1195	8.107	7.46246	8.19125
ITFG3	10.4541	9.34236	9.66455	10.0158	10.0747
ITGA10	8.59864	7.84142	7.88987	8.39648	7.5776
ITGA11	9.47578	8.02616	7.60985	8.21326	9.26283
ITGA2	9.03512	10.5134	9.59266	10.1576	8.82122
ITGAV	9.8883	8.71536	8.86031	8.95129	9.1943
ITM2C	11.8798	10.6464	10.4459	11.2429	11.3378
ITPKA	8.57891	9.64181	9.16403	9.47252	8.70413
ITPR3	10.8953	12.0857	11.6752	11.6154	11.5442
JAM2	7.77248	8.82624	8.89589	7.93565	8.62519
JUN	9.71434	11.0243	11.1086	10.6627	11.1403
JUNB	8.11239	8.34718	8.67845	8.28041	9.55996
KANK1	9.05574	7.93788	7.66961	8.1124	8.54962
KAZALD1	8.27688	7.28708	7.34546	7.72601	7.2169
KCNJ2	7.56274	7.0719	6.98194	7.17292	8.78009
KCNJ8	9.19987	7.96611	8.28458	8.97954	8.13657
KDELR3	12.2055	11.1364	11.2197	11.3871	10.7717
KIAA0101	10.6703	11.6812	12.0582	11.9722	10.5349
KIAA1199	8.71634	7.51871	7.15067	7.37176	9.09068
KIF20A	9.04998	10.7037	10.8904	11.8698	9.69926
KIF20B	8.10064	9.43754	9.2211	9.52732	8.45003
KIF2C	8.38355	9.40146	9.37231	9.79022	8.58916
KIF4A	7.71316	8.51938	8.52647	8.96599	7.82099
KIFC1	9.46972	10.71	10.6715	10.5844	9.38289
KLF10	8.07256	8.60174	8.30482	8.49691	9.50897
KLF2	7.81619	9.55832	9.14532	8.01784	8.38735
KLF6	10.9573	12.0789	11.7041	11.3311	10.9205
KLF9	11.5303	8.91409	9.3998	9.56221	10.2397
KLHL21	8.19424	8.41341	8.79627	8.62756	9.23546
KRT34	9.1504	9.44348	8.86765	8.73848	10.4405
KRTAP1-3	7.28707	7.14091	7.42454	7.29041	8.47771
LACTB	9.59681	9.64623	9.41342	9.58849	10.6051
LAMA2	10.0468	8.28892	8.60554	8.83684	8.66783
LAMB3	7.30366	7.57584	7.50522	7.55799	8.38757
LAP3	7.82296	9.1983	7.63229	7.66402	7.5537
LARGE	9.37397	8.09137	8.37696	8.37896	8.56067
LBH	9.38494	7.44576	7.98033	7.57157	8.82251
LDB2	10.0002	7.56783	8.1677	8.67265	8.17767
LDLR	9.77685	11.7236	11.3012	10.84	10.8334
LEPREL1	9.63899	10.2806	9.62423	10.0402	10.7893
LEPROT	9.86929	9.37064	8.40493	9.12543	9.09253
LFNG	7.88287	7.30923	7.41129	8.24226	8.96673
LGALS3BP	7.4121	8.51808	7.06044	7.29539	7.41361
LGMN	10.1158	9.9283	9.07345	9.72531	9.77802
LIF	6.93693	7.21441	7.32944	7.18632	9.30146
LIMCH1	9.54293	8.65567	8.06887	8.75726	8.65924
LIMS2	9.11539	8.28762	7.86505	7.91903	8.26812
LITAF	11.7818	10.7721	11.4156	11.2706	11.412
LMCD1	9.04008	7.36124	7.9231	7.75897	8.20549
LMNB2	11.1932	12.014	12.318	12.4717	11.1427
LMOD1	8.26735	7.1357	7.26765	7.29993	8.0583
LNPEP	7.78469	8.90507	8.27112	8.26849	7.92582
LOX	12.1925	10.909	11.3814	11.7848	11.4531
LOXL4	11.7017	10.9427	10.4402	11.0492	13.0808
LPAR1	11.0116	11.4466	11.3272	11.5122	12.335
LPXN	9.8846	11.464	10.7754	10.5711	11.4907
LTBP3	9.35297	8.25492	8.41856	8.81887	9.31077
LTBP4	8.86518	7.40813	8.0221	7.77196	8.14407
LXN	9.46763	8.253	9.12133	9.36684	9.03339
LY6E	11.4666	12.6248	11.2377	11.2248	11.1653
LY96	7.74225	8.17497	7.71113	8.04509	8.90361
MAFA	7.30322	8.80638	7.20632	7.31387	7.38307
MAGED1	12.8471	11.5784	11.5437	11.8877	11.6285
MALL	9.41595	8.20698	8.00653	8.12119	7.02226
MAP1LC3A	11.3179	9.7035	9.94737	10.0729	11.4796
MAPKAPK3	10.5992	11.2031	12.0107	11.4024	10.3407
MASP1	11.1377	8.23237	8.22488	9.68546	10.5962
MAT2A	11.9188	12.6307	13.1458	12.8546	12.915
MCL1	8.02546	9.1241	8.79208	8.67736	8.30392
MCM4	10.0136	10.9534	11.1709	10.838	9.42877
MCM5	9.12393	10.0346	10.2034	9.89423	8.63977
MCM7	10.7499	11.9827	11.8208	11.6732	10.5137
MDK	9.46537	9.08624	8.15934	8.3197	8.65214
MELK	9.61788	10.7674	10.8921	10.8418	9.42645
METRNL	7.79896	8.37718	8.28329	8.12834	8.90695
MFAP4	13.8058	10.0596	10.2155	12.6426	11.9251
MFGE8	14.3156	12.8297	12.5405	13.397	13.4515
MGP	12.9489	8.5794	8.8146	10.8544	9.40687
MIF	10.9668	12.1825	11.6509	11.3892	12.101
MKX	10.5794	9.54804	8.94855	9.45272	10.0973
MLKL	7.41819	8.59795	7.68299	7.45484	7.33813
MME	9.21458	9.82599	9.73209	9.1551	11.4977
MMP1	6.97589	8.18285	7.28714	7.14161	7.34647
MMP3	10.9054	12.4371	8.99836	11.3025	12.1322
MMP9	6.86677	6.92828	8.30961	7.14119	6.84351
MOV10	8.68886	9.76611	9.0126	8.46088	8.82078
MOXD1	11.6872	9.74834	9.85842	10.7658	11.1523
MPPE1	10.1288	9.23717	9.06903	9.8007	9.63832
MPRIP	10.3741	9.27738	10.1393	9.98766	9.43688
MRPL12	9.66824	10.0069	10.7197	10.1546	9.63782
MRPL36	10.6656	11.1878	11.8837	11.3126	11.3152
MRPS6	11.8395	12.013	12.9486	12.1473	11.5027
MSC	7.85462	7.87177	8.03173	8.18215	9.18415
MSRB3	11.1668	9.91808	10.2687	10.5033	10.567
MT1F	7.63124	7.89136	7.46706	8.16023	9.0268
MT1G	7.22318	7.61091	7.83222	8.30404	8.32248
MTHFD1L	10.4149	9.82848	9.76304	9.5572	9.21139
MUC1	9.8494	9.08846	8.05044	8.68126	8.66564
MUM1	10.4774	9.347	9.37755	9.79433	9.39222
MVD	7.96528	8.64858	9.27494	8.75967	8.21191
MX1	8.15073	14.7566	8.49608	9.52324	8.60243
MX2	7.10142	10.6511	7.09784	7.05485	7.17753
MXD4	11.9785	10.5392	10.5562	10.8299	11.5617
MXRA8	10.8181	9.46366	9.32742	9.75959	9.53311
MYB	7.10165	7.16132	8.45553	7.41285	7.3003
MYD88	8.5132	9.9398	8.53261	8.38783	8.19041
MYH10	12.3259	11.0542	11.1591	11.3772	10.8416
MYL9	9.54952	8.68415	9.21955	8.35135	8.91133
MYLK	9.47726	8.50308	7.95711	8.22034	8.71575
MYO1D	9.53014	7.92996	8.9891	8.61232	8.83704
MYOF	11.5121	10.8909	10.3893	10.9019	10.6817
MYOZ1	9.05951	7.07376	7.15011	7.56663	7.33516
NACC2	8.01727	8.95982	9.03317	8.9527	8.25609
NAMPT	8.46869	9.69785	9.45766	8.65563	9.09769
NCAPD2	8.81235	9.74741	9.71707	10.0195	8.71449
NCAPG2	8.37576	9.07979	9.09486	9.38969	8.29387
NCKAP5	8.41084	7.17272	7.28231	7.69706	8.34318
NDC1	7.63386	8.48761	8.68835	8.94894	7.97398
NDP	6.97651	7.57295	8.42002	7.2225	7.27774
NDRG1	8.21437	8.87867	8.04567	7.69699	9.55079
NEDD4L	7.60024	7.8537	7.86611	7.76381	8.72366
NELFE	8.43782	9.48372	9.4116	9.16431	8.68642
NFIX	11.1152	9.81502	10.1531	10.1141	10.1947
NFKBIZ	8.72554	10.6917	9.36628	8.65867	10.0482
NIP7	9.42329	10.2393	10.7246	10.3403	10.2188
NLRX1	9.26301	8.32508	8.21362	8.7786	8.35653
NNMT	9.55741	8.48926	8.80757	8.50175	9.1192
NR2F1	8.5986	7.49693	7.3439	7.91644	7.36554
NREP	11.1272	8.77246	8.55395	9.71494	9.21193
NSDHL	9.17056	9.6695	10.1905	10.1501	9.47776
NTN4	8.50247	7.75479	7.76829	8.03472	9.81891
NUCB1	14.125	13.3363	13.0718	13.8833	13.7373
NUDT1	8.81128	10.1718	10.4755	9.60713	7.98869
NUDT18	9.29288	8.57334	8.25427	8.30989	8.46959
NUSAP1	9.16844	10.257	10.0994	10.4406	9.65798
OAS1	7.18288	10.4129	7.28907	7.31257	7.21476
OAS2	7.24537	12.5075	7.70663	7.68561	7.32933
OASL	6.92364	8.78373	7.04031	7.02308	6.98147
ODC1	10.3221	10.7723	11.3243	11.8582	10.646
OIP5	8.18587	9.0945	9.28828	9.43038	8.27937
OLFML3	10.9463	9.09346	8.77413	9.72697	9.23876
OLR1	8.85955	7.31358	7.21047	8.02842	7.52813
OPN3	9.12531	7.74504	8.28018	8.34854	8.24356
OSR2	8.76114	7.72511	7.82738	8.46525	7.65882
OXTR	11.9287	10.3838	10.1279	10.9115	10.1727
P2RY11	7.77265	8.08961	8.08762	7.96803	9.24429
PAFAH1B3	9.77758	10.7453	10.965	10.7297	9.59629
PAM	13.6272	12.6365	12.6159	13.3068	13.726
PAMR1	10.6519	10.5133	10.6634	11.4377	12.6954
PARP10	6.99906	8.08018	6.91493	6.97189	7.01152
PARP12	7.95967	9.64483	8.02806	7.81743	8.01449
PARP14	7.72349	9.59886	7.71045	7.52287	7.96961
PARVA	9.84656	8.47256	8.57375	8.72033	8.67477
PCDH10	11.1514	8.84117	8.46793	10.0597	8.61148
PCDH18	10.1898	8.99653	8.86713	9.44595	8.96437
PCED1B	9.62848	7.49436	7.82729	8.24089	8.49895
PCOLCE	13.7875	11.7371	11.8883	12.8614	12.7207
PDE4B	8.96854	8.14637	7.7199	8.08695	9.38322
PDE5A	9.62085	7.64452	7.54297	8.00594	8.40446
PDE8B	10.1446	7.84468	7.86347	8.39305	9.25676
PDGFRB	12.2689	10.1455	10.4015	10.9604	11.4503
PFKFB3	9.56125	10.9159	10.9144	9.96192	11.2641
PFKFB4	8.97821	11.3014	10.3703	9.64202	10.7704
PFKP	11.3225	12.3915	11.9888	11.5812	11.5582
PGAM1	10.5491	11.8256	11.1734	10.8345	11.2552
PGAP3	9.02419	7.9449	7.98273	8.26076	8.44568
PGK1	7.63956	8.67287	7.67605	7.54808	8.31207
PHACTR2	10.0923	9.25418	8.95361	9.63729	9.36248
PHF11	10.4428	11.6934	10.3887	10.3906	10.7544
PHF19	8.13255	9.18891	9.48705	9.47871	8.21873
PHLDA1	10.0121	12.6522	12.6018	11.9378	11.3789
PHLDA2	7.69023	8.80212	9.11081	8.55149	8.64409
PI3	6.90059	6.95523	6.97512	7.12684	8.78007
PIGT	10.4384	9.51144	9.30503	9.9428	10.0831
PIK3IP1	9.00113	8.51639	8.12485	8.28312	7.98205
PIK3R1	9.29418	7.86043	7.6705	7.78364	7.89542
PIM2	7.71667	8.18272	8.47027	8.07408	9.04898
PIP	7.09516	6.99028	7.21317	7.11865	9.27792
PLAT	11.0046	11.3948	11.6774	12.2456	11.5313
PLAU	9.018	11.4208	11.4024	11.4098	10.7052
PLAUR	10.2748	11.381	10.9975	11.1045	11.2567
PLBD2	8.6667	7.64387	7.7429	8.00613	8.24118
PLD3	12.5263	11.2035	10.7999	11.9087	12.0418
PLIN2	11.3919	13.0085	12.1835	12.0321	12.1085
PLK4	8.34636	9.44391	9.45679	9.32595	8.25556
PLSCR1	7.49516	9.75375	7.58396	7.55599	7.34459
PLSCR4	8.83692	7.53799	7.35585	7.74358	7.50124
PMEPA1	8.38138	7.00793	7.15381	7.2625	7.64439
PMP22	12.2319	11.1742	11.9542	12.0759	10.9917
PNP	8.22299	9.38997	9.612	9.26756	8.77647
POC1A	9.5322	10.3285	10.371	10.7988	9.5788
PODN	11.3616	8.33742	8.27424	9.64164	9.36418
POLA2	9.14237	10.2215	9.91752	9.87583	8.58031
PPAN	8.09945	8.85739	9.11613	8.86095	8.32288
PPAP2A	9.40179	8.43779	8.35019	8.79356	8.83754
PPAP2B	9.30538	7.77475	8.53114	8.00935	8.55435
PPAPDC1A	8.49374	7.06142	7.22515	8.02258	7.14688
PPP1R14B	10.833	11.6316	12.0707	11.7129	11.2185
PPP1R15A	10.8722	12.1026	11.4667	12.0006	12.5553
PPP1R3C	9.78733	8.7058	7.90393	8.56191	10.556
PPP2R5A	9.50861	8.42983	9.4046	9.10624	8.95553
PRC1	10.3425	11.5998	11.3177	12.1776	10.5438
PROS1	9.19969	8.11457	8.36913	8.15864	8.51149
PRR11	7.58726	8.73404	8.6556	9.17412	7.99776
PRSS12	9.84264	8.0592	8.23441	8.58938	8.2208
PRSS23	8.86701	8.11919	7.8187	8.06768	7.50417
PRSS3	8.35035	9.43654	10.6185	9.75722	7.72925
PSAP	11.9889	11.7052	10.7246	11.2875	12.0438
PSAT1	10.6191	10.3334	10.61	10.018	9.05901
PSG4	11.7257	9.35012	9.05115	11.2119	10.5046
PSG9	8.45701	7.39346	7.20257	8.16059	7.76218
PSMB8	10.2998	11.5618	10.4018	9.97705	10.0528
PSMB9	8.44361	10.5248	8.62857	7.97941	8.57307
PSME2	9.40732	10.632	10.006	9.7843	9.86093
PTGES	8.73949	8.04155	8.12137	8.02578	10.3352
PTGIS	8.83919	7.08227	7.49499	7.32827	9.14314
PTGS1	10.8163	9.78263	9.77457	10.7664	10.3274
PTGS2	10.3722	12.2704	10.1882	9.95287	12.1835
PTK7	9.148	8.12179	8.16124	8.2482	8.9096
PTPRM	9.72696	8.68011	8.63982	8.77107	9.68455
PTTG1	10.129	12.439	12.2995	12.7591	11.6752
RAB22A	10.0214	8.9064	9.25351	9.37677	9.99906
RAB32	9.96211	10.2398	10.83	10.4545	11.0317
RAB7B	8.6881	7.65423	7.51155	8.26404	7.50885
RAC2	9.13154	10.5952	9.82151	9.79052	9.62989
RACGAP1	9.01984	9.88735	9.70575	10.1515	8.94723
RAMP1	9.13573	7.08567	7.60082	7.80614	7.71132
RARRES2	9.79733	7.68861	7.86261	8.6503	9.77202
RARS2	10.1893	8.87515	9.62828	9.60312	9.87486
RASD1	6.99025	6.9706	8.11261	7.10859	7.63216
RCAN1	10.2825	9.07824	9.25688	9.58746	10.0972
RCAN2	8.86224	7.15149	7.32392	7.36845	7.94915
RDH10	9.62898	7.42386	8.13578	8.37438	8.19864
REC8	7.81584	8.87973	7.62927	7.78619	8.10327
RGCC	12.7827	7.59607	8.52961	11.4508	12.9033
RGMB	7.27038	8.03233	8.21372	8.27918	7.79529
RGS20	7.03935	8.14452	8.18872	7.4487	7.07819
RGS4	8.30797	9.66889	10.4107	9.15183	7.90476
RHBDD2	11.3083	10.1088	11.1519	10.8888	11.0902
RHBDF2	8.38324	9.69966	8.94513	8.50047	9.15745
RHOBTB3	10.603	9.55115	10.0614	10.024	10.29
RHOC	9.66932	10.7478	10.0541	10.2151	10.1662
RIPK2	9.54697	10.9324	10.8996	10.3724	10.1768
RNA28S5	8.29117	9.85738	8.48051	7.92487	8.8309
RNASE4	10.131	8.90922	8.24723	8.81054	9.06781
RNASET2	10.7729	9.71896	9.44366	10.367	10.5787
RND3	10.4421	11.055	9.9537	10.6986	11.7699
RNF150	10.2655	8.18229	8.39982	8.76364	8.92797
RNF213	8.12671	9.95232	8.37077	8.56605	8.26504
RNFT2	7.40933	8.48713	8.54297	8.37518	7.94079
RPL13	7.86695	8.20736	8.95521	8.83487	8.07781
RPL17	10.2993	10.7038	11.3858	10.9279	11.1342
RPL29	8.5464	8.89599	9.92019	9.63202	8.37151
RPS15A	10.0071	10.5663	11.076	10.6537	10.7298
RPS23	11.4931	10.318	10.9019	11.0795	11.2448
RPS24	8.99384	9.71527	10.4467	10.1201	8.8195
RPS6KA2	10.1525	7.89946	8.27442	8.80666	9.32471
RPS7	7.84177	8.49836	9.11038	8.9706	7.9162
RRP7A	9.44127	10.3973	10.5908	10.0677	9.21947
RRS1	8.74869	9.47324	10.1078	9.82186	9.4343
RUNX1	9.55437	8.52183	8.69551	8.9668	10.0833
S100A10	12.9967	14.0595	13.7539	13.3788	13.3071
S1PR3	10.0774	8.73459	9.03145	9.50828	9.90171
SAMD9	8.13491	10.0025	7.86382	8.14034	8.00648
SAMD9L	7.86649	9.96059	7.73743	7.79767	7.82533
SAPCD2	7.54763	8.34	8.79748	9.32924	7.78719
SAT1	9.18229	9.44835	9.03038	9.44772	10.4544
SCD	9.71211	11.0357	11.3152	10.4369	10.3172
SCUBE3	7.10358	7.45602	8.98648	7.36408	7.0222
SELM	12.7479	10.5825	10.9319	11.3445	12.078
SEMA3A	8.40381	9.49333	9.19282	9.56267	7.93794
SERF2	12.8252	11.6398	11.5242	12.0371	12.5872
SERPINB7	9.93106	11.4594	10.1204	9.17975	11.7534
SERPINB8	8.75053	9.87937	9.71927	9.42351	9.74423
SERPINE1	11.2466	10.8546	11.5448	11.4692	12.6974
SERPING1	9.9367	8.09548	7.71622	8.83975	9.44809
SERTAD1	10.7039	10.974	11.1743	11.2929	12.6639
SERTAD2	10.0883	10.3864	10.7155	10.783	11.6809
SEZ6L2	8.78173	7.63896	7.6417	8.08561	8.5865
SGIP1	9.41106	7.91655	8.63231	8.77332	9.44541
SH2B3	10.1727	10.5759	11.1095	10.6502	11.2835
SH3KBP1	10.1902	10.904	10.7967	11.221	10.5849
SH3PXD2A	13.0799	11.1537	11.3724	12.2657	12.4989
SHCBP1	10.1214	10.9088	10.9882	11.4139	10.2237
SHROOM3	11.0042	9.61663	9.7317	10.3606	11.3976
SIDT2	9.95727	8.84045	8.87027	9.226	9.58984
SIRPA	10.2043	8.8751	8.54871	9.01036	9.75667
SLC11A2	9.17221	9.79496	9.26949	9.14372	10.668
SLC15A3	10.1068	12.2184	9.48232	9.71467	10.6493
SLC16A3	11.7932	12.9527	11.7253	11.6382	12.1715
SLC20A1	11.6522	13.054	13.652	13.2531	12.4878
SLC22A17	9.22391	7.97243	7.97286	8.5049	8.58618
SLC22A4	7.33845	7.4444	7.17272	7.26336	8.55751
SLC25A19	7.47786	7.68562	8.50329	7.88776	7.39624
SLC25A23	10.2713	8.7003	9.22006	9.35486	9.7977
SLC25A25	9.14045	9.16379	9.56859	9.42531	10.4545
SLC29A1	7.94017	8.86218	8.96818	8.5321	7.7621
SLC2A10	10.1396	9.03562	8.86864	8.916	9.72802
SLC2A4RG	8.03897	9.04369	9.04725	8.8001	8.25404
SLC2A6	8.5248	9.95754	9.6945	9.56879	9.60812
SLC38A11	12.2771	10.3467	9.94024	11.0953	11.0125
SLC39A14	9.27541	9.97394	9.5419	9.40944	10.5754
SLC43A3	8.04268	9.43516	9.24289	8.99791	9.3765
SLC7A5	10.5521	11.6967	11.15	10.8007	10.858
SLFN5	7.85246	8.89192	7.72289	7.76143	8.1448
SLIT2	9.89523	11.2453	11.1384	10.6352	11.0703
SMAD6	8.59262	7.66606	7.57812	7.85345	9.08738
SMAGP	9.22627	10.2444	10.4338	10.2809	9.68771
SMTN	8.98184	10.3278	10.7269	10.2181	10.3849
SNCA	8.66937	7.80724	9.33414	8.66509	10.0998
SNRPF	11.4878	12.0244	12.5095	12.2206	11.6856
SNTB1	7.88356	8.06616	7.68703	7.83494	8.90648
SOCS1	7.4028	8.23631	8.36792	7.62454	8.76946
SOD2	10.3787	11.5531	10.6502	10.4074	13.4702
SOD3	9.43052	7.145	7.25944	8.99632	9.01489
SORT1	10.0427	8.81651	9.05148	9.43502	9.64003
SOWAHC	10.536	11.0003	11.3065	11.0439	12.0534
SP100	7.55677	8.73857	7.77931	7.81115	7.69922
SP110	8.63233	11.4263	9.16304	8.97915	8.62605
SPAG4	7.17258	7.62138	7.28442	7.16654	8.18976
SPARC	12.8329	10.7355	10.3706	11.3215	11.321
SPATS2L	11.2032	11.2923	11.2862	11.6691	9.92377
SPC24	8.67583	9.46775	9.77653	9.74132	8.93204
SPHK1	9.97594	10.2469	11.241	10.52	11.3781
SPHKAP	9.33631	9.04444	8.79408	9.09687	7.57604
SPOCK1	13.0045	11.3783	11.964	12.5281	11.2613
SPRY1	8.73573	7.35115	7.36068	7.55844	7.77394
SPRY4	8.77668	9.77558	9.91227	9.74942	10.4811
SPSB1	7.73376	8.22669	8.36777	8.19192	8.74581
SRF	11.2675	11.2126	11.4122	11.1034	12.5618
SRPX	11.0917	10.1155	9.76789	10.459	10.138
SRSF5	11.4677	11.7313	11.8471	11.8186	12.5807
SSBP2	9.80923	8.74843	9.2214	9.11976	9.51886
SSR4	13.1484	12.1048	12.2636	12.8899	13.1697
ST3GAL1	8.97	8.9089	8.92346	8.59878	10.3233
ST6GALNAC6	9.671	8.55276	9.13983	9.00825	9.39004
STAT1	11.5575	13.0328	10.8969	11.1442	11.4682
STAT2	11.7174	12.3435	10.3712	10.6385	11.6102
STC1	10.1156	11.3006	11.249	10.6208	11.6756
STC2	12.3145	11.5752	10.748	11.472	12.8721
STIP1	10.2405	10.659	11.2643	11.0684	10.6899
STMN1	9.52857	10.4753	10.9048	10.7928	9.60392
STRA13	10.6363	11.1914	11.7506	11.6742	10.7647
STX3	7.71749	7.84674	7.86739	7.96303	9.15316
SULF1	12.9028	10.4626	11.1066	12.012	11.8697
SUMF1	10.4905	9.05012	9.38537	9.99983	10.2409
SVEP1	11.2271	9.14147	9.17173	10.2459	11.4817
SYPL2	10.3791	7.25391	7.63601	8.3534	8.89411
TAF15	7.94003	9.08368	8.6582	7.91451	8.64766
TAGLN	12.9287	11.7407	11.8617	11.6922	11.4508
TAP1	10.9193	12.9115	10.5621	10.6128	10.7004
TAP2	8.17962	9.85388	8.59885	8.44284	8.35248
TCEA2	10.2531	8.69659	9.07371	9.36835	9.8298
TCEAL3	11.9376	10.9175	11.1427	11.1797	11.4771
TCEAL4	13.1583	12.0119	12.1083	12.0554	12.2816
TCTN1	10.3023	9.34069	9.27974	10.2021	10.3571
TDRD7	7.82324	9.42142	7.92517	7.7856	7.77886
TENM3	8.52022	7.35156	8.47413	8.00037	7.60879
TERT	11.5751	12.7124	12.8235	12.7495	12.341
TEX2	10.4836	9.45836	9.86291	10.0891	10.2186
TFPI	10.0443	10.9537	10.8225	11.1734	11.2129
TFRC	9.86127	11.1471	10.2687	10.112	10.644
TGFBI	12.1369	9.31966	9.87489	11.3698	10.7271
TGIF1	9.21574	9.0838	8.87649	8.82116	10.3148
TGM2	12.1551	10.8043	10.9513	10.5465	10.5297
THBS1	14.5845	13.2875	12.931	13.9116	14.5609
THBS2	12.4795	10.9644	10.6713	10.9001	12.5624
THNSL2	9.42702	8.60593	8.39223	8.64451	8.93859
THRA	8.53969	7.53018	7.63743	7.63472	7.88051
THY1	12.7969	12.0582	12.1625	12.3484	11.6787
TIMP2	13.7708	12.7841	12.7107	12.8631	13.1449
TIPARP	10.5836	10.3453	9.85358	10.7176	11.8315
TK1	9.85041	10.9939	11.1421	10.9685	9.54736
TM4SF1	10.2916	11.9017	10.9518	10.839	10.5998
TM7SF2	7.50884	7.7215	8.99058	8.4164	8.53554
TMEM119	11.8242	8.98263	9.63341	10.1144	11.3211
TMEM132A	8.13576	9.70403	8.61422	8.61624	10.828
TMEM140	7.92148	9.11826	7.46901	7.68643	8.20124
TMEM158	11.883	14.585	14.3495	13.841	14.5055
TMEM59	13.1197	12.1588	12.1191	12.5728	12.7057
TMEM62	8.48497	9.70824	8.73273	8.7681	8.39309
TMEM71	7.14039	8.58427	8.6261	8.90593	8.59491
TMEM97	8.8859	9.55103	10.4685	10.3355	9.30125
TMEM98	12.369	11.2234	11.4743	11.8547	11.7136
TMTC1	10.2133	7.80498	8.67115	8.45761	8.77244
TNFAIP3	7.2164	8.84428	7.74922	7.76865	7.97374
TNFRSF10B	8.19322	9.49015	8.83378	8.72527	9.26181
TNS3	12.5839	11.47	11.4888	11.7878	12.2436
TOMM22	9.14146	8.04229	9.74364	9.40576	9.25325
TOMM34	10.9146	11.8836	11.9771	11.9659	10.7028
TOX2	7.95266	9.81202	9.84398	8.37162	8.57289
TP53I3	8.69241	8.0823	8.25606	8.40092	7.57753
TPM1	13.2489	12.2893	12.1449	12.5923	12.5564
TPX2	8.68453	9.83363	9.76616	10.2923	8.63817
TRAM1	13.2898	12.2701	12.3045	12.5067	12.686
TRIB1	8.6247	8.83305	9.52965	8.72792	10.1671
TRIB2	8.7124	7.4792	8.32596	7.99149	7.4612
TRIB3	8.83574	10.1728	9.70353	9.28112	9.0733
TRIM21	7.8507	9.42581	7.95275	7.80056	7.97738
TRIM22	7.92916	10.3681	7.7288	7.74726	8.28107
TRIM25	8.78999	10.2077	9.18979	8.85942	9.38749
TRIM5	8.52526	10.1073	8.61668	8.74611	8.50688
TRIOBP	8.67428	10.0488	9.82168	9.59963	9.00274
TRIP13	9.30431	10.2676	10.5816	10.7735	9.01757
TROAP	8.14425	8.67603	8.85717	9.39751	8.17553
TSHZ1	10.4361	8.57621	8.89473	9.43573	9.08461
TTC3	11.4493	9.87719	10.507	10.1803	10.628
TTC8	9.21164	8.16361	8.42798	8.64821	8.39645
TTYH3	9.24048	8.12806	8.54539	8.55733	8.81017
TUBB2B	7.42186	7.78291	8.64649	7.40934	7.82137
TUBB3	11.37	11.8469	11.924	11.773	9.85501
TUBB4B	11.3504	12.0445	12.2172	12.3644	11.5111
TUFT1	7.54696	7.27946	7.2115	7.28334	8.56844
TXNDC12	10.4594	10.5694	11.5775	11.5906	10.9707
TXNDC5	10.5508	10.0573	9.77371	10.3629	9.49298
TXNIP	8.45946	7.86749	7.12774	7.9226	7.93512
UBA7	8.96047	10.1796	8.53343	8.26697	8.91078
UBE2C	9.79801	10.9501	11.0776	11.1829	10.3012
UBE2L6	10.7388	12.8286	10.8424	10.4124	10.8337
UBL3	9.80996	8.67449	9.09324	9.29278	9.83651
UCK2	9.80277	10.1248	10.8865	10.591	10.5198
UNC93B1	8.33599	9.47428	8.04535	7.79922	8.62243
UPP1	10.7409	11.6023	11.5823	11.9653	11.7727
VASN	12.8443	12.0315	11.6449	12.4025	13.0173
VEGFA	7.77881	8.67053	8.34374	7.85936	8.94315
VEGFC	9.93094	12.2242	11.4195	11.4129	11.1413
VGLL3	8.12126	7.10029	7.18132	7.41358	7.71916
WDR4	9.43089	9.99985	10.4373	10.1925	9.33212
WDR54	10.3701	11.499	11.4642	11.1221	11.3913
WFDC1	11.4504	7.54385	7.77772	8.70278	7.63298
WFS1	10.8593	10.5409	9.90169	10.632	11.861
WIPI1	9.56774	8.44765	8.6046	8.71885	9.73574
WNT5A	11.337	8.7704	8.54418	9.49693	10.9947
XAF1	8.22893	11.1782	8.11393	8.1942	7.97751
ZBTB47	8.61247	7.56943	7.68376	7.99305	8.43616
ZC3H12A	7.53081	8.85084	8.31396	7.70396	9.86924
ZFAND5	12.6004	11.2912	11.5515	12.0715	12.4919
ZNF25	9.39995	8.23984	8.42809	8.65596	8.7125
ZNFX1	9.21158	10.2667	8.97806	9.19206	9.65061

## Sheet: Neospora_specific_genes
GeneSymbol	Uninf_AVG	Nc_AVG	VEG_AVG	Pru_AVG	GT1_AVG
TRIM25	8.78999	10.2077	9.18979	8.85942	9.38749
CASP1	8.65126	9.91373	8.81789	8.58164	9.1258
RNA28S5	8.29117	9.85738	8.48051	7.92487	8.8309
MMP1	6.97589	8.18285	7.28714	7.14161	7.34647
ISG20	7.31771	10.1195	8.107	7.46246	8.19125
PARP12	7.95967	9.64483	8.02806	7.81743	8.01449
IFI35	9.12443	11.9471	9.08847	8.7517	9.15272
UBE2L6	10.7388	12.8286	10.8424	10.4124	10.8337
TRIM21	7.8507	9.42581	7.95275	7.80056	7.97738
PSMB9	8.44361	10.5248	8.62857	7.97941	8.57307
HES4	10.2193	11.7221	10.5076	10.1305	10.2279
GSDMD	10.247	11.3376	10.5199	10.2166	10.3652
PSMB8	10.2998	11.5618	10.4018	9.97705	10.0528
MOV10	8.68886	9.76611	9.0126	8.46088	8.82078
TAP2	8.17962	9.85388	8.59885	8.44284	8.35248
SP110	8.63233	11.4263	9.16304	8.97915	8.62605
TMEM62	8.48497	9.70824	8.73273	8.7681	8.39309
MX1	8.15073	14.7566	8.49608	9.52324	8.60243
CXCL10	6.9594	8.28169	6.95864	7.15591	6.96002
TRIM5	8.52526	10.1073	8.61668	8.74611	8.50688
IFIT2	7.73212	11.9528	7.90326	8.14971	7.5466
SP100	7.55677	8.73857	7.77931	7.81115	7.69922
RNF213	8.12671	9.95232	8.37077	8.56605	8.26504
MLKL	7.41819	8.59795	7.68299	7.45484	7.33813
CLDN23	7.44639	8.77338	7.68734	7.57625	7.2835
MYD88	8.5132	9.9398	8.53261	8.38783	8.19041
IFIH1	7.07058	8.2487	7.02739	7.0247	7.0822
BST2	7.10638	9.47509	7.06193	7.0761	7.14322
EPSTI1	7.28566	10.0558	7.28893	7.21281	7.3512
DDX60	7.44299	9.21795	7.4201	7.39377	7.48569
MX2	7.10142	10.6511	7.09784	7.05485	7.17753
IFNB1	6.85252	9.61415	6.87978	6.81664	6.84822
BCAS4	7.31067	8.44011	7.28909	7.25912	7.28796
SAMD9L	7.86649	9.96059	7.73743	7.79767	7.82533
EIF2AK2	7.59325	9.34183	7.51864	7.55253	7.55638
PARP10	6.99906	8.08018	6.91493	6.97189	7.01152
MAFA	7.30322	8.80638	7.20632	7.31387	7.38307
OAS1	7.18288	10.4129	7.28907	7.31257	7.21476
GNPTAB	6.98554	8.0436	7.0216	7.02884	6.99922
OASL	6.92364	8.78373	7.04031	7.02308	6.98147
HERC6	7.60485	10.8647	7.75733	7.65442	7.68255
IFI27	6.93526	10.823	6.97585	7.04177	7.00781
HELZ2	9.23958	12.4056	9.50715	9.38202	9.46716
GBP4	7.0928	8.853	7.20192	7.1727	7.20447
IFIT3	8.14048	12.4317	8.51728	8.50915	8.55308
OAS2	7.24537	12.5075	7.70663	7.68561	7.32933
ISG15	8.74534	13.3368	9.23566	8.99501	8.79261
PLSCR1	7.49516	9.75375	7.58396	7.55599	7.34459
DDX58	7.3685	9.36053	7.51312	7.45393	7.25493
TDRD7	7.82324	9.42142	7.92517	7.7856	7.77886
GMPR	7.27822	8.98897	7.49621	7.35403	7.35396
IRF7	8.12658	11.7423	8.48129	8.63666	8.58482
HERC5	7.25302	11.6453	7.93949	7.65355	8.00323
CDA	7.14485	8.2731	7.16777	7.1964	7.30509
IFITM1	11.9769	14.1022	11.2618	11.3347	11.5126
DHX58	8.17787	9.77681	7.64457	7.73523	7.62137
LY6E	11.4666	12.6248	11.2377	11.2248	11.1653
LAP3	7.82296	9.1983	7.63229	7.66402	7.5537
DUSP19	8.42085	9.70664	8.18588	8.20395	8.35522
C19orf66	8.87213	10.5469	8.65316	8.66867	8.80467
TAP1	10.9193	12.9115	10.5621	10.6128	10.7004
SAMD9	8.13491	10.0025	7.86382	8.14034	8.00648
IFI44L	7.6305	11.3007	7.08057	7.44386	7.06224
IFIT1	8.36713	12.7575	8.19669	8.47008	7.82992
IFI44	7.54798	10.2537	7.51564	7.72216	7.39425
XAF1	8.22893	11.1782	8.11393	8.1942	7.97751
