# Supplementary material for: Differential Induction of TLR3-Dependent Innate Immune Signaling by Closely Related Parasite Species
Source: PLoS One. 2014 Feb 5;9(2):e88398. doi: 10.1371/journal.pone.0088398 (PMC3914978; doi:10.1371/journal.pone.0088398)
Supplement: Table S2 — Illumina microarray average log2 expression values from Figure 4a showing 833 mouse genes differentially regulated ≥2-fold (FDR≤5%) following infection of wild-type and Ifnar1 -/- bone marrow-derived macrophages with either Neospora (Nc2 strain) or Toxoplasma (VEG strain). Toxoplasma-specific, Ifnar1-independent genes (Fig. 4a, cluster 1; 212 genes) and Neospora specific, Ifnar1-dependent genes (Fig. 4a, cluster 2; 199 genes) are shown on separate tabs of this Excel file. (XLSX) [file pone.0088398.s005.xlsx]

## Sheet: All_DiffGenes
Gene Symbol	WT_uninf_AVG	WT_Tg_AVG	WT_Nc_AVG	IFNAR_uninf_AVG	IFNAR_Tg_AVG	IFNAR_Nc_AVG
1700025G04Rik	8.78997	10.2088	8.43057	8.71625	9.52255	8.8025
2310022A10Rik	11.1378	9.81565	10.2268	10.9895	9.62198	10.6848
2310039H08Rik	10.8363	12.152	11.2597	11.0097	12.4376	11.2852
2510009E07Rik	12.8019	11.465	11.7478	12.8338	11.4551	12.1634
2610507B11Rik	13.2281	12.0245	12.3069	13.4582	12.3359	12.8782
4632428N05Rik	10.1796	8.89209	9.10664	10.0941	8.8007	9.82841
4930599N23Rik	8.79635	8.72931	10.0359	8.33577	8.40167	8.31651
5430435G22Rik	13.1534	11.2139	12.8306	13.4182	10.2353	12.0518
6330416G13Rik	9.47737	10.2151	10.7056	9.36792	10.5107	10.498
A530032D15Rik	8.29813	8.30847	9.35607	8.30003	8.31324	8.31474
AA467197	9.38481	13.6328	10.2561	9.39376	13.6008	9.32886
Aacs	10.8043	11.8855	10.7615	11.0439	12.541	11.7244
Aard	8.27756	9.85184	8.27161	8.26167	9.36568	8.25783
Aars	9.88754	11.4348	11.2389	10.1527	11.0242	10.6583
Aatk	10.5765	9.19178	9.15629	10.2526	9.1354	9.78596
Abcb1b	10.4233	9.21323	8.97485	10.4059	9.43091	9.7751
Abcb4	9.99974	8.76339	8.37143	9.91725	8.54575	9.19245
Abcc3	10.8702	9.8275	10.2595	11.2027	9.71657	11.332
Abcc5	11.0942	9.83199	11.2091	10.5465	9.60318	10.3263
Abi1	11.6366	10.4185	10.9383	11.2989	9.96667	11.0711
Abi2	10.4788	10.054	9.34685	10.4551	10.1376	10.1906
Acadm	13.184	12.8934	11.9907	13.0858	13.3255	12.8096
Acat2	8.76036	9.87914	8.81644	8.85026	10.4885	9.92911
Acot1	9.71143	8.16621	8.19432	9.66819	8.3107	9.21727
Acox3	10.7073	9.53754	9.49488	10.5763	9.56879	10.8263
Acp2	11.4787	11.1012	12.6072	11.3592	10.7255	11.5318
Acsl1	8.97495	8.70701	10.0408	8.95581	8.82727	8.80066
Acsl5	13.0725	13.9255	14.2279	12.9994	13.8339	13.7929
Acss1	9.95504	11.014	9.21777	9.84724	10.7913	10.0329
Actb	14.1821	14.7563	15.676	15.4148	15.0082	14.7016
Actn1	11.4187	11.472	10.0559	11.9269	11.8528	12.0367
Acy1	8.49315	10.9417	8.60982	8.58932	11.5991	9.24881
Adora2b	9.13288	11.209	9.92917	8.94677	10.8637	9.58101
Adrb2	9.67133	8.48615	9.57661	9.49917	8.48072	9.25193
Adssl1	13.6706	12.2073	11.7936	13.6929	11.739	13.3167
Agap1	10.7228	9.91553	9.10585	11.3913	10.0033	10.3015
Aggf1	11.5411	11.1881	10.4554	11.4592	10.8156	11.4716
Ahnak	11.4914	10.2471	10.1883	11.808	10.8514	11.8774
Ahnak2	10.285	9.21163	9.88225	10.7229	9.19448	10.1397
Aida	11.3637	11.8582	12.7632	11.2862	11.8197	11.251
Aif1	11.4955	11.1581	12.7187	10.7637	10.0949	12.1542
Aim1	10.1942	9.93905	11.329	9.73057	9.61279	9.59471
Ak2	9.57408	10.8305	9.77898	9.50253	10.5797	9.77956
Akap10	10.5893	9.42851	10.3334	10.437	9.3921	10.2765
Alas1	11.568	12.7788	10.8242	12.2271	12.6624	11.6059
Alcam	9.40901	8.40959	8.18985	9.83458	8.51528	8.86736
Aldh1a2	8.28873	9.58338	8.35636	8.42889	9.59371	8.48901
Aldh2	14.6654	13.4899	13.6236	14.808	13.4766	14.6021
Alg3	9.60322	10.7718	10.0254	9.67595	10.8172	9.45991
Alox5ap	14.4226	12.9265	13.6964	13.6958	12.3708	14.3896
Alyref	11.1822	12.2341	11.2385	11.263	12.1394	11.3131
Ampd2	8.73375	10.0913	8.86375	8.67704	9.8985	8.7807
Ampd3	11.4384	10.4285	10.6624	11.7645	11.1386	11.1839
Ang	10.7624	11.2738	9.61357	9.95293	10.3447	10.2908
Angptl4	10.9101	8.97738	8.9172	10.0571	8.93759	9.78407
Ank	11.5312	9.85819	9.25032	11.3016	10.0092	10.4824
Ankle2	11.374	11.3767	12.4409	11.0528	10.6269	11.1128
Anln	10.2161	8.75285	8.36714	10.2501	9.45876	9.76033
Anp32e	10.2093	9.96732	9.172	10.0673	10.0434	9.60986
Antxr2	12.0894	10.3768	10.6004	12.3619	10.4276	11.6677
Anxa2	14.196	12.9224	13.5204	14.6138	13.2366	14.5497
Anxa3	14.0676	13.2658	12.7683	14.7848	13.5548	14.3527
Anxa4	9.49314	10.5548	9.76712	9.72011	10.5555	9.18369
Anxa5	14.1439	12.6571	13.6978	14.5808	12.397	14.2068
Aoah	9.88597	11.3197	12.5432	9.45983	10.8768	10.8946
Ap2b1	10.9675	9.95962	10.2076	10.854	9.78643	10.8545
Ap2m1	10.7186	12.1777	10.8363	11.3085	11.7818	11.6602
Apbb1ip	10.8958	9.3267	10.3407	10.5383	9.09106	9.85544
Apbb2	10.6523	9.62074	9.15959	10.6746	9.62157	9.43805
Aplp2	14.5784	13.7107	13.0883	14.5064	13.7301	13.9298
Apmap	10.9524	12.1109	11.554	10.7115	12.1953	11.4669
Apobec3	9.07659	9.75595	10.3786	8.66215	9.2756	8.69806
Apobr	12.6805	11.514	12.4181	12.7995	11.1303	12.1257
Apol7c	8.35209	9.67343	8.29683	8.23305	9.60515	8.34295
Apol9b	8.32579	8.42592	9.79718	8.21456	8.29363	8.22104
Aqp9	8.23894	13.5739	8.63002	8.21264	12.7008	8.42713
Arap3	12.9384	10.476	11.0536	12.5705	9.9568	10.9975
Arel1	11.8081	11.878	13.2	11.8108	11.866	11.7072
Arg1	8.45284	13.1002	8.53953	8.42257	13.4575	8.60755
Arhgap17	13.3075	11.8715	12.6942	13.1577	11.3	13.1002
Arhgap18	9.72315	8.59482	8.56124	9.5856	8.71734	9.25488
Arhgap19	10.423	9.32494	9.82664	10.416	9.23097	10.7131
Arhgap25	11.7501	10.6704	11.2559	11.9895	10.3025	10.8567
Arhgap4	11.0095	11.0742	12.1235	10.2526	10.994	10.9387
Arhgef2	10.654	9.11536	9.91357	10.1146	9.46144	10.0691
Arhgef6	11.4583	10.6587	9.84341	10.9007	10.3198	10.7749
Arl11	13.4914	12.0533	12.9969	13.3677	11.834	13.2491
Arl4c	10.1601	11.2085	9.12642	9.57543	10.5047	10.2557
Arrdc4	10.965	12.1252	11.6657	10.9858	12.1717	10.9107
Art2b	8.34764	8.3369	9.43273	8.23746	8.53215	8.51084
Asns	9.04102	10.5202	10.6122	9.33204	10.2637	10.23
Asph	11.4966	9.05436	9.81263	11.4375	8.92475	9.75779
Ass1	8.56022	11.3513	10.4485	8.44164	11.074	8.71726
Ate1	11.6118	10.4159	11.2195	11.724	11.027	11.3822
Atf5	9.1671	11.0966	9.91962	9.59189	11.4429	10.0348
Atp6v1b2	13.8467	12.7487	12.9939	13.6018	12.7997	13.5876
B3galnt1	10.2448	9.06352	9.81471	10.2387	8.85102	10.0609
B3gnt5	8.45622	9.47924	8.58583	8.56956	9.21131	8.56391
B4galt6	11.0284	9.42161	10.3289	11.3278	9.08004	10.6296
B930041F14Rik	9.31694	11.0645	8.908	9.36161	11.3064	9.62175
Banf1	10.3294	11.4371	10.6078	10.3632	11.4712	10.6895
Batf2	8.83993	8.84054	10.8923	8.55132	8.58618	8.65035
Batf3	8.68298	9.94404	9.07699	8.71538	10.1028	8.61172
BC096441	12.2291	10.8605	11.0629	13.3359	11.4479	13.4248
BC147527	8.48128	8.95947	10.2567	8.30419	8.22879	8.36081
Bcas1	8.38475	9.59931	8.35792	8.42478	9.74984	8.4549
Bcl2a1c	8.89828	11.1599	10.4218	9.18685	11.1045	8.63098
Bcl2l11	13.1352	11.647	12.5051	13.1105	11.1863	12.1544
Bcl6	13.1527	11.5096	13.2475	13.0596	10.6993	12.2354
Bhlhe40	8.62655	11.0707	8.19667	9.00895	11.0037	8.97353
Bnip3l	10.7259	10.6076	9.54599	11.3856	10.5156	10.7203
Bst2	10.0159	11.1809	11.442	9.19433	9.45242	9.70079
C3	10.4629	13.6759	13.4834	9.72659	12.8328	11.5728
Cadm1	10.6492	9.23116	9.11272	11.573	9.44959	11.4165
Cap1	11.5634	9.811	11.1695	11.9749	9.69412	11.2103
Car13	9.90824	12.267	12.3944	9.93575	12.0747	10.2603
Car2	8.23682	9.4818	8.20432	8.1854	8.88567	8.24692
Cbr2	9.14167	10.3713	9.92996	9.19339	10.638	10.8784
Cbx5	9.02098	10.0749	8.82624	8.83914	10.1777	8.99368
Ccdc23	11.1253	11.3677	12.5352	10.7798	11.2172	10.9155
Ccdc86	12.1063	13.0514	13.8294	11.3888	12.6624	11.7901
Ccl17	8.35602	12.6168	8.34356	8.28978	12.5435	8.32039
Ccl22	8.254	10.43	8.21236	8.1573	10.4866	8.18239
Ccl24	8.15558	11.9703	8.18394	8.31704	12.4246	8.18951
Ccl3	10.8639	9.66079	12.5439	10.8291	9.36172	9.65854
Ccl4	13.72	13.6938	15.6962	13.3908	12.9469	11.0552
Ccl5	9.43669	11.3062	12.9984	8.365	9.3227	10.1708
Ccl7	9.37072	11.6775	10.804	9.29381	11.6319	8.96552
Ccnd1	12.6946	10.0021	12.496	12.543	9.669	10.6199
Ccnd2	8.72164	9.71701	10.368	9.08016	9.94409	8.72299
Ccng1	11.092	11.6087	12.4776	11.0158	11.7349	11.4943
Ccnt2	10.4882	9.3633	10.2108	10.3124	9.49514	10.2409
Ccpg1	11.363	10.4861	9.81424	11.4944	10.2438	11.3598
Ccrl2	9.59348	10.3899	11.1571	9.5737	10.0516	9.22633
Ccrn4l	10.2043	8.94742	9.42163	9.97702	8.74005	9.19341
Cd14	12.7585	11.6833	12.2476	12.9262	10.8854	11.734
Cd164	10.7323	12.8655	10.8599	10.9814	12.9498	11.4325
Cd180	11.8204	10.119	12.8416	11.7717	9.27962	10.9656
Cd200	8.19506	9.51207	8.24567	8.33799	8.97023	8.28606
Cd274	11.2411	14.0381	14.2689	11.2639	13.8928	11.0733
Cd28	9.88765	9.39308	8.68808	9.92134	9.16767	9.92882
Cd300ld	11.3695	9.99454	10.8508	10.7917	9.71159	10.0824
Cd3eap	9.94542	11.0135	10.5134	9.85822	11.1354	10.498
Cd40	10.4259	12.4287	13.135	9.95961	11.6918	9.64438
Cd44	13.079	13.0326	11.6201	12.698	13.2209	12.5577
Cd69	9.11408	9.66971	11.9811	8.70829	8.83493	8.49547
Cd72	13.6864	12.5514	14.1951	12.3519	9.45253	10.7993
Cd74	10.7146	13.2655	10.5119	10.9383	13.0322	11.3214
Cd80	8.96122	11.257	9.06956	8.8628	10.8271	9.31226
Cd83	11.072	11.5383	10.0456	11.1551	11.497	9.8328
Cd86	10.9432	13.1595	11.6945	10.4392	12.6143	10.9788
Cd8b1	10.8597	10.7583	9.82833	11.0725	11.328	11.0974
Cd9	13.4987	13.3921	10.6887	14.1016	13.395	13.1765
Cd93	13.9603	11.9509	12.9713	13.837	11.7577	13.1704
Cd97	10.1691	9.37318	8.80115	9.91082	9.45016	9.61989
Cdca3	9.39857	8.62677	8.3295	9.21416	8.67074	8.81534
Cdk14	10.8456	9.00655	9.78191	10.5275	8.47745	9.86126
Cdk19	12.1026	10.7119	12.1901	12.0087	10.2873	10.8829
Cdk4	9.71342	10.849	9.47711	9.73799	10.7082	9.96177
Cdkn1a	12.0082	13.8952	14.3086	11.31	13.0307	11.3586
Celf2	12.3283	10.9685	12.1508	12.1564	10.382	12.0554
Cenpa	11.7861	10.6327	9.24642	11.5441	10.9466	11.1954
Cep170	11.5922	10.403	10.7003	11.4524	10.1504	11.2985
Chac1	8.33435	9.00465	9.70499	8.45566	9.11455	8.58778
Chchd10	9.17006	10.333	10.0583	9.04673	10.7807	10.2785
Chi3l3	8.30622	12.7797	8.31864	8.41222	13.0145	8.43369
Chi3l4	8.39791	11.3944	8.24507	8.40498	11.8532	8.33624
Chmp4b	12.4289	12.7724	13.6059	11.9611	12.3682	12.0186
Chst1	8.46136	9.5553	8.83955	8.44609	9.65677	8.55988
Cish	8.40144	13.5567	8.60839	8.48284	13.9634	8.58311
Ckb	15.6837	13.7712	15.225	15.4074	12.5717	14.4602
Clec4a1	11.08	10.9252	12.2234	10.4719	9.82762	11.1599
Clec4b1	11.7281	10.2295	10.92	10.8267	9.76087	10.5456
Clec4e	9.37819	12.5352	13.6684	9.36132	12.0531	10.7702
Clec4n	11.2469	13.963	9.32016	11.201	14.0125	12.1518
Clec5a	9.56398	11.4678	10.4972	9.23122	10.7268	9.65563
Clec7a	11.0771	13.2507	9.01998	11.4807	12.8857	10.448
Clip1	10.6302	9.59831	10.1987	10.7449	9.2726	10.2047
Cmpk2	8.74112	8.73074	10.3187	8.29715	8.28701	8.42852
Cnnm2	10.5662	9.98946	9.13388	10.2327	10.1479	10.3115
Col18a1	11.077	9.97332	9.54804	12.0633	9.98515	12.1818
Coro1a	12.6044	11.0071	12.6296	11.8035	10.117	11.9999
Coro1c	10.6802	9.74083	9.61597	10.6318	9.62746	10.4489
Cox10	11.4662	12.0466	12.503	11.5304	12.1188	11.7429
Cox17	13.0603	13.9709	14.0843	13.1305	14.0016	13.1239
Cox6a2	8.93084	9.07268	10.7287	9.05897	8.95864	9.23172
Cox7a2l	11.7016	10.9369	10.5799	11.3248	10.9124	11.2276
Cp	8.62019	9.16942	9.63725	8.46758	9.05095	8.51697
Cpeb3	10.2234	9.02861	9.65727	10.3305	8.95619	9.93541
Crabp2	8.27865	10.1862	8.28902	8.3377	10.6182	8.24633
Creg1	12.5783	11.7721	11.3226	13.1477	12.3759	12.9841
Csf2rb	8.79815	9.99061	8.91911	8.95107	10.3833	9.09279
Csrnp1	9.34626	11.0292	10.0326	9.05398	10.7621	9.24336
Csrp2	8.86291	10.1194	8.95019	9.68223	10.7294	9.66661
Cst7	8.30211	10.2669	10.2051	8.34491	10.1896	8.39509
Ctdsp2	11.5957	10.636	9.93394	11.2698	10.5892	10.9934
Ctnna1	13.6811	12.5675	12.4132	13.5056	12.6409	13.4926
Ctps	10.3036	11.3917	10.4355	10.5429	12.1942	10.7569
Ctsa	12.7137	11.4473	11.4984	11.7957	10.6579	11.0065
Ctsh	13.0001	11.8392	12.7407	12.2434	11.2681	13.1618
Ctsz	9.75156	11.2097	10.6341	10.3986	10.8111	10.5388
Cttnbp2nl	11.2213	9.88416	10.0988	10.7311	9.28455	10.3293
Cx3cr1	11.7551	9.97425	9.74433	10.6321	9.20074	9.91928
Cxcl10	8.86035	9.74241	13.9186	8.3085	8.37291	8.23602
Cxcl14	10.293	9.41967	9.02877	10.5356	9.32667	9.73855
Cxcl16	13.0483	14.268	14.2099	12.6759	13.9772	12.9046
Cxcl9	8.46532	9.10087	13.7958	8.28731	8.45726	8.45023
Cxcr4	10.7161	10.0349	9.08841	10.745	9.5212	10.278
Cxx1a	13.0022	12.4379	11.8743	12.7745	12.1214	12.9666
Cyb5b	12.3967	13.4134	12.5513	12.6177	14.1517	13.0182
Cyb5r4	11.8459	10.9088	10.7699	11.3404	10.7121	11.2985
Cyp27a1	11.7137	10.273	10.4148	10.7018	9.45859	10.7271
Cyp51	10.4786	11.4908	10.1556	11.0813	12.3358	11.6206
Cytip	13.0709	13.7488	9.84935	12.7124	13.3965	12.2842
D16Ertd472e	8.64869	10.7413	8.70963	8.73631	10.9497	8.97361
Dab2	14.6079	13.901	12.9499	14.2486	14.0072	14.09
Daglb	13.785	12.0647	12.4523	14.3048	11.8361	12.8997
Daxx	10.1408	10.6292	12.1137	9.57933	9.43002	9.46658
Ddhd1	8.73127	10.1377	9.13672	9.07143	10.4737	9.12934
Ddit3	10.1787	11.4153	12.3857	9.27544	10.2074	9.25767
Degs1	12.4796	12.3833	11.0744	12.6512	12.1107	13.0724
Dennd1c	10.3039	9.24666	10.3362	9.91437	9.00446	9.62802
Dgka	9.26877	10.8018	8.91175	9.20067	11.2399	9.05326
Dhrs7	10.6731	9.88188	9.46102	10.709	9.68582	10.6042
Dhx58	10.9478	11.5281	13.2463	9.23563	8.70727	9.41248
Dmxl1	10.7414	9.73707	10.3002	10.8481	10.0341	10.762
Dnah2	8.29918	10.0282	8.35887	8.30981	9.93026	8.46085
Dnajc10	12.0869	13.5074	12.6685	12.2657	13.9438	12.2967
Dnajc2	10.5798	11.3058	11.9582	10.7085	11.3558	10.5828
Dpep2	11.8937	10.5291	10.7605	11.53	9.84983	11.5561
Dram2	11.6945	10.454	11.2396	11.2787	10.2689	11.5301
Dtx3l	11.3458	11.3888	12.7934	10.1673	9.71635	10.3128
Dtymk	9.54056	10.6141	9.76506	9.75226	10.8802	10.1943
Dusp1	11.341	10.0287	10.7655	11.1704	9.25524	10.0294
Dusp2	9.12755	9.43094	10.7755	8.8053	9.35509	8.54233
Dusp28	8.96346	9.53634	10.1864	9.01657	9.20543	9.01814
E130012A19Rik	8.81482	10.3158	8.53701	8.62483	10.4943	8.76004
E2f2	9.63854	9.19769	8.56422	9.54055	9.05394	9.07157
Ear11	8.18549	14.2045	8.21593	8.18761	14.2443	8.16313
Ear2	8.61252	12.6656	8.40933	8.73697	12.8239	9.17181
Ear3	8.44469	11.8381	8.47567	8.55911	11.8158	8.93335
Ear4	8.32138	10.9603	8.1999	8.31418	10.8448	8.43606
Ebi3	12.1346	11.4721	13.8797	11.4259	10.8748	11.2757
Ebpl	11.0934	10.2804	10.0838	11.2717	10.3193	11.2378
Ednrb	9.39894	11.9659	8.86159	9.7364	12.8763	10.8075
Eef2	11.4078	10.9328	10.3986	11.0328	10.6288	10.941
Efcab4a	10.4645	9.08005	9.06004	10.5496	9.10418	10.3989
Egr2	9.29875	11.4823	8.90515	10.2751	11.3779	9.0299
Ehd1	9.49094	10.4598	11.149	9.31691	10.6112	9.54883
Eif2ak2	12.1684	12.582	14.5973	10.7581	10.9121	11.0912
Eif5a	12.049	13.6297	12.6716	12.2074	13.5413	12.2491
Elmo1	12.3259	11.0347	12.1259	12.4142	10.8012	11.8684
Emilin2	11.6389	11.5198	12.901	11.7259	11.2895	12.2759
Emp1	14.2999	13.83	12.5106	14.7094	13.9078	13.9863
Enc1	11.3814	10.2145	9.70462	11.1484	10.5821	10.8912
Enpp4	8.82433	8.97868	11.0613	8.50147	8.33736	8.42259
Ephx1	10.2053	12.2335	9.11843	10.6474	12.5309	10.4729
Epsti1	10.0555	9.90012	11.7565	8.91427	8.66817	9.08315
Errfi1	10.2855	11.8045	10.2555	10.719	12.6854	11.1213
Esyt1	11.6924	10.2568	10.4818	11.9286	9.9504	11.7616
Evi2a	13.4161	11.2986	12.9374	13.2262	10.9459	12.5772
F10	8.41443	11.1152	9.1238	8.74783	11.5527	8.67401
F13a1	12.8325	12.73	11.1733	13.0898	13.023	14.9215
Fam111a	11.9819	10.7231	11.737	11.9332	10.4876	11.316
Fam214a	11.5674	8.89489	8.87505	11.0278	8.60903	9.43907
Fam26f	8.67272	8.94166	9.91077	8.40192	8.47667	8.71548
Fam49a	11.9926	10.2668	12.1623	11.5608	9.7628	11.3364
Fam76b	11.9932	10.9711	11.6841	12.0898	11.2579	11.6386
Fas	9.16593	12.3032	10.8537	9.11887	12.121	10.0416
Fbrsl1	11.0618	11.203	13.27	10.6876	10.5756	11.0977
Fbxw17	11.2863	11.0417	12.8581	10.2457	10.2269	10.8653
Fcgr1	10.8977	10.7003	12.3051	10.3401	9.08749	10.0797
Fcgr2b	12.4103	14.2066	12.3611	12.5956	14.3254	12.3047
Fcgr3	11.2795	11.599	9.68708	11.4994	11.1415	11.0794
Fcgr4	13.7435	14.4293	16.1082	12.9009	12.2083	12.8191
Fcgrt	13.686	13.5242	11.9974	13.109	13.8417	13.6407
Fchsd2	10.9547	12.0397	10.1041	11.0524	12.2618	11.3082
Fcrls	14.7745	13.7486	13.8216	14.4068	13.704	14.5587
Fdps	12.0688	13.7756	12.7156	12.715	14.3662	13.8343
Ffar2	8.33314	9.86326	8.3235	8.17582	9.51455	8.28144
Fgd2	11.5671	10.3525	11.8333	10.4132	9.28285	11.0986
Fgf13	10.3105	9.06331	8.43035	10.2206	8.94085	8.65776
Flrt3	8.32045	11.3086	8.30107	8.39357	11.1811	8.35993
Flt1	8.8368	10.8541	9.23174	8.53653	10.6046	8.25705
Fn1	8.67489	11.8036	8.27836	9.62045	12.5136	9.57469
Fnbp1	12.9592	11.498	11.694	12.7587	11.6778	12.2409
Fnbp1l	11.8422	10.4522	11.7597	11.5201	9.63703	10.152
Fnip1	11.7114	10.5749	10.5348	11.6072	10.1872	11.4425
Focad	9.19919	10.4134	9.23874	9.50874	10.4957	9.84733
Folr2	11.2312	9.50774	9.88029	10.9784	8.96636	9.96717
Fos	12.0918	10.2205	11.152	12.0113	9.65497	11.6127
Fpr2	10.6424	11.8937	14.4877	9.16748	9.76874	10.6689
Frmd6	11.4919	10.1219	9.12808	11.3083	10.4587	10.1431
Fscn1	8.22454	9.88542	8.49153	8.64763	9.59838	8.80226
Fundc1	10.8007	9.75006	9.81355	10.5019	9.84407	10.5385
Fyb	11.4061	10.1628	11.1881	11.0046	9.40961	11.1182
Fzd7	10.1338	9.177	9.0086	10.1506	9.22686	9.27313
G3bp2	10.0393	9.92916	11.1655	9.85698	9.90053	9.95358
Gab1	11.0314	11.0669	9.83139	10.8751	11.4648	11.4551
Gapdh	13.4254	14.9607	13.9401	13.2941	14.8708	14.0425
Gar1	10.7483	11.8068	10.7909	10.7987	12.006	11.1222
Gars	13.7052	14.3475	14.8373	13.8392	14.6746	13.9623
Gart	10.3556	11.3694	10.8623	10.4413	11.9832	10.9224
Gas2l3	11.0537	10.468	9.80593	11.2272	10.6296	10.6599
Gas6	13.5759	11.7049	12.1099	13.4433	12.1043	13.6135
Gbp2	10.682	13.19	15.9154	9.55421	12.1406	10.132
Gbp3	9.27894	10.0157	11.8789	8.63616	9.22058	8.87243
Gbp5	8.31951	8.85801	10.1334	8.19553	8.34947	8.25773
Gch1	10.0621	10.675	11.796	10.2986	10.2627	9.96644
Gclm	10.549	10.6418	9.28568	11.0996	11.2635	11.2589
Gcnt1	10.5115	9.44285	9.78178	10.5949	9.40316	10.6529
Gdf15	8.99032	8.45679	10.0391	8.83288	8.35596	8.74097
Gja1	9.2592	12.1281	9.02558	9.9694	12.831	11.4144
Glg1	14.323	13.0472	13.7533	13.9124	13.0949	13.3734
Glipr1	12.0997	11.0744	11.4774	12.1772	10.5058	11.5949
Glipr2	8.33171	10.4256	9.05879	8.82102	10.0356	8.71743
Gm12166	12.2562	11.0714	12.2701	12.3965	11.0119	12.2878
Gm12816	13.7835	13.9761	12.7426	13.9872	13.9994	13.8531
Gm1673	9.72711	8.58386	8.62307	9.70721	8.72893	9.66823
Gm4951	8.96035	9.41536	11.4272	8.22471	8.33512	8.24106
Gm5150	10.0366	10.3859	11.995	9.82348	9.02788	10.3244
Gm5560	11.8099	13.109	12.1216	11.8856	13.2649	12.5619
Gm5643	9.93031	11.1119	9.9161	10.1887	11.0573	10.2526
Gm6316	13.1899	14.2302	13.2696	12.912	14.3212	13.9615
Gna12	10.5013	9.58519	9.49774	10.0882	9.45146	10.0055
Gng2	10.2248	9.11026	9.59067	10.106	8.87046	10.0038
Gnl3	11.8194	13.1679	12.4944	12.3897	13.7141	12.7509
Gp49a	12.2643	10.7926	11.7413	12.0667	10.4966	10.969
Gpc1	10.12	14.4609	9.42016	11.8903	15.0169	11.9166
Gpd2	9.16103	9.7977	10.2696	9.53381	9.59349	9.92501
Gpr18	8.62073	8.64867	9.65581	8.38872	8.23622	8.25536
Gpr183	11.0262	10.7097	8.79958	11.1624	10.4831	10.0002
Gpr31b	9.1521	8.70549	11.3756	9.09355	8.65466	8.75403
Gpr34	9.96916	8.43509	8.2252	9.55178	8.36586	8.97486
Gpr35	8.74936	10.9742	8.84486	8.50915	10.7229	8.84157
Gpr68	8.39605	10.0765	8.169	8.56288	10.0965	8.65454
Gpr84	10.3595	10.9477	13.3216	10.226	10.9587	10.3096
Gpx3	10.9066	9.48107	9.76835	11.1886	10.0501	10.7224
Gsn	11.0486	10.0313	10.2905	10.8426	9.58246	10.439
Gstm2	8.79982	9.92073	8.95245	10.2315	11.5134	11.0664
Gsto1	11.9195	12.0454	10.7814	11.7116	12.3434	12.3738
H2-Ab1	9.76926	11.5005	10.6313	9.84845	10.9728	10.4668
H2-DMa	11.155	12.2757	11.7972	10.8064	12.328	11.7054
H2-K1	10.5481	11.2905	11.9341	9.499	10.3336	9.55739
H2-M2	9.21847	12.9067	11.7609	10.2837	13.0657	10.4029
H2-M3	12.3815	12.693	13.7195	11.4909	11.3936	11.3604
H2-Q6	8.53862	9.9351	10.4246	8.32025	8.6562	8.23989
H2-Q7	10.4193	11.6208	12.0558	9.27809	9.98919	9.72061
H2-Q8	8.67624	10.9076	11.051	8.27794	8.80417	8.33
H2-T10	9.37713	10.7196	12.352	8.84813	9.11792	8.97326
H2-T23	12.8797	13.9487	14.9626	11.3154	12.723	11.393
H2afz	11.4258	11.4687	10.3884	11.1802	11.4279	11.0629
Hadhb	10.0911	9.59899	9.0785	10.5182	9.49589	9.97377
Hbp1	13.2954	12.2347	13.0369	13.3314	12.1613	12.7907
Hdc	8.3236	9.53352	10.6654	8.33758	8.83667	8.32859
Heatr1	11.8277	12.9034	12.177	11.8539	13.3173	12.2773
Heatr5a	10.7987	9.61804	9.77579	11.0482	9.64703	10.6874
Helz2	9.03781	9.16874	10.5588	8.47034	8.36113	8.39703
Hemk1	9.18807	10.4378	9.39718	9.18229	10.8473	9.31336
Herpud1	11.5431	12.6869	11.5501	11.6929	12.807	11.3223
Hexa	12.8055	11.9212	11.7212	12.9217	12.1341	13.134
Hexb	10.9717	9.9843	9.69217	10.7736	9.24445	9.8877
Hfe	9.34028	10.6046	9.28095	9.16636	10.1979	9.57874
Hhex	11.7474	10.3148	10.8728	11.5675	9.95444	11.3303
Hist1h1c	14.4794	12.5369	13.1215	14.2731	11.7233	13.9437
Hist1h2ad	12.0878	10.2053	10.2945	12.519	10.6357	11.7743
Hist1h2af	13.1226	11.8403	11.9884	13.2254	11.8724	12.7752
Hist1h2ah	9.48761	8.56068	8.26989	10.0479	8.7361	9.25972
Hist1h2ai	12.6306	10.9583	11.3231	13.3216	11.5438	12.3911
Hist1h2ak	9.90916	8.86251	9.00427	10.4603	9.21057	9.45764
Hist1h2ap	13.0951	11.1772	11.5971	13.5903	12.0756	12.7363
Hist2h2ac	13.0014	11.2083	11.3495	13.1379	11.5766	12.287
Hmha1	11.1757	9.98459	10.0949	10.8627	9.84978	10.5764
Hmox1	10.9775	9.78013	9.52828	10.7864	9.73638	10.0639
Hp	8.3865	9.23956	9.87534	8.81994	8.91784	9.8037
Hpgd	10.839	8.30295	8.21657	10.0899	8.28861	8.8803
Hpgds	10.4638	9.23096	9.71122	10.011	8.5861	10.1886
Hspa9	11.4305	12.7396	12.1884	11.8462	12.8431	11.827
Hvcn1	10.6155	11.7571	11.0833	10.9514	12.2937	11.2768
Icam1	10.3045	10.5388	11.4833	10.3699	10.238	10.0705
Idh1	12.2062	11.3686	10.4916	12.433	11.3836	12.5038
Ier3	11.1816	14.5933	11.8931	11.1276	14.9603	12.6101
Ifi205	8.96217	10.837	12.2322	8.25528	9.02162	8.21394
Ifi27	12.0125	11.096	9.57495	10.4989	9.56921	10.7028
Ifi30	10.1136	12.5	9.86171	10.2623	12.9241	10.7916
Ifi35	9.68701	9.91996	11.3891	8.88415	8.68055	9.1167
Ifi47	9.07908	9.18074	10.413	8.36505	8.6715	8.49354
Ifit2	10.1117	10.7479	13.2129	8.39378	8.28509	8.38846
Ifit3	12.1241	12.9692	15.2796	8.33828	8.32274	8.47565
Ifitm1	13.1443	13.3481	14.4791	10.5013	11.2258	11.13
Ifitm3	14.1869	14.5331	15.4133	11.2575	11.6598	11.9232
Ifngr1	11.5268	10.7712	10.3482	11.3089	10.3349	10.7553
Ift172	10.277	10.0029	11.3364	10.4085	9.78051	10.3597
Igf1	15.1098	13.8561	13.9038	15.0126	13.9392	14.1287
Igf1r	9.48437	8.92691	8.20965	9.46088	9.36395	9.12702
Igf2bp2	11.6535	9.78441	12.9113	11.7595	9.40754	10.5278
Igfbp4	12.8439	12.7128	11.6433	12.686	12.5577	13.0814
Igsf9	9.00438	8.66118	10.3953	8.67639	8.52652	8.32
Igtp	10.8092	11.32	13.8717	9.56471	9.62413	9.89813
Il10	8.72908	8.2833	9.94757	8.61117	8.32168	8.8863
Il11ra1	11.7278	13.7928	11.9389	13.0173	14.7098	12.7344
Il15	11.5652	11.4883	13.3088	10.941	10.6968	11.3188
Il1a	8.46476	10.5766	9.20625	8.44664	10.2961	8.4408
Il1b	10.5975	13.9257	12.2621	9.39537	13.1814	10.2623
Il1rn	9.07305	13.3213	11.5642	9.2621	12.9014	9.00951
Il20rb	8.31931	10.1054	8.69959	8.44232	10.1131	8.473
Il4i1	9.28958	15.4267	9.6252	9.34273	15.0353	8.71086
Il6ra	11.6808	10.5208	11.3254	11.1776	10.2082	11.4617
Il7r	11.4857	11.063	9.74251	11.7121	10.7017	11.053
Ing4	11.3058	10.4793	10.2526	10.6521	9.87605	10.9883
Inhba	8.41113	10.9813	8.43146	8.59278	11.3726	8.59993
Inppl1	12.7047	11.4098	11.9811	12.9095	11.1139	12.1917
Insl6	10.0682	12.3201	10.7193	10.1194	11.9852	10.0741
Iqgap1	13.28	12.1941	11.8009	13.6303	11.9883	12.5707
Iqgap2	10.7426	9.41741	9.72792	10.5809	9.34015	10.7018
Irak2	11.0177	9.91693	11.3877	10.8939	9.73618	10.0559
Irak3	9.82772	9.53107	10.9701	9.35704	8.86807	10.2128
Irf1	11.5083	12.3869	12.8879	11.406	12.0277	11.5602
Irf4	8.34257	9.92151	8.40996	8.36345	9.74602	8.38415
Irf7	9.48315	10.6783	13.1046	8.17866	8.28955	8.29574
Irgm1	12.3289	12.4768	13.7077	11.3647	11.381	11.2038
Irgm2	10.8665	11.0137	13.0441	9.83769	9.38935	9.89575
Itgal	9.69227	9.78843	11.5119	9.60437	9.55512	10.1871
Itgav	10.7914	9.43506	9.76467	10.8336	9.04381	9.85846
Itm2b	12.8705	11.7056	12.4763	12.7478	10.9449	12.7996
Itpr1	10.0927	10.4566	12.2902	9.79345	10.1278	10.1167
Ivns1abp	11.2955	12.0161	10.1988	11.1957	12.6086	11.3904
Jak2	9.43183	10.8269	10.2627	9.32826	10.5047	9.29119
Jmjd6	10.5208	11.7423	10.8081	10.7401	11.7533	10.9041
Kif1b	11.2206	10.1549	10.8032	11.4526	10.4008	11.3313
Kif23	9.44241	8.22747	8.29513	9.75052	8.22661	9.08147
Kif3a	11.2838	10.6514	9.92079	11.4761	10.6652	11.3543
Klf9	9.36506	10.8665	8.54974	9.95522	11.9671	9.49626
Klhl17	10.3898	9.37948	9.5112	10.4653	9.27164	10.5818
Klhl6	12.5905	10.6757	10.6717	12.1148	10.1486	11.6156
Lacc1	11.0112	10.5261	13.2415	10.9136	10.3672	10.3412
Lag3	8.29715	9.38939	8.23292	8.24061	9.26782	8.21864
Lat2	13.7545	12.557	13.4446	14.0984	12.2677	13.1274
Lcn2	8.63798	8.86067	10.4717	8.4629	8.70009	8.97806
Ldha	13.5124	14.5492	14.0199	13.7598	14.664	14.5147
Lgals1	13.2685	12.8823	11.9901	13.6546	12.8938	13.2782
Lgals3bp	14.228	14.7034	15.4537	11.6768	12.5082	12.2338
Lgals9	9.57518	10.1016	10.8853	8.89559	8.65156	9.08357
Lhfpl2	12.2232	10.7723	11.2257	12.2461	10.435	12.1808
Lipa	13.051	10.8258	11.098	13.1939	10.5072	12.489
Lmna	11.6597	11.1902	10.2937	12.1433	11.4817	12.0274
Lmo4	12.493	12.3963	13.5188	12.2853	12.1559	12.0288
LOC100044829	12.0594	13.5073	12.6857	12.0015	13.839	12.3628
Lpar6	12.2461	11.6923	10.484	11.7882	11.5339	11.7779
Lpl	16.0752	14.9597	16.1344	16.0916	14.6683	15.9491
Lpxn	13.8593	12.6707	13.4095	13.7275	12.2467	12.8199
Lrrc8a	8.42424	9.7533	9.3184	8.56524	9.7472	8.87334
Lss	8.99617	10.0356	9.1187	9.09065	10.2472	10.0247
Ltc4s	8.63106	9.75947	8.41351	8.67019	9.77274	8.45801
Ly6a	9.78574	11.9031	13.8947	8.70159	8.69696	8.78738
Ly6e	12.4767	13.423	14.6397	8.92266	10.0623	11.043
Maged1	10.369	9.79915	9.17928	10.6819	9.89951	10.5974
Map4k3	11.8184	9.91014	10.1906	11.8982	9.63375	10.6604
Mapkapk3	10.9068	11.9304	10.6964	10.7912	11.9987	10.7352
Mapre2	11.2478	9.98577	10.6027	11.7731	10.0165	11.0172
Mb21d1	11.0621	12.4747	12.5326	10.6417	11.7907	10.471
Mbnl1	14.4708	13.0457	13.6063	14.5711	13.2812	14.1471
Mbnl2	12.4303	11.1301	11.8354	12.39	10.904	11.629
Mcf2l	8.48362	9.86124	8.30493	8.59889	10.7	8.60904
Mcm2	9.6137	10.8154	9.50154	9.55227	11.1947	9.62356
Mcoln2	8.77941	10.2062	9.21951	9.02792	10.2063	9.33535
Med23	10.1562	9.46261	8.95613	9.51973	9.17569	9.75833
Mef2c	12.1668	10.7934	10.7119	11.9527	10.5491	11.6667
Mfge8	14.6475	14.3897	13.5472	15.6159	14.9991	14.8755
Mfsd6	10.1024	8.99176	8.88197	10.1068	8.71017	10.1379
Mfsd7b	12.5873	11.1574	11.6314	13.0054	11.5377	12.239
Mgat5	9.51945	8.45148	9.03176	9.48466	8.51336	9.11865
Mgl2	9.05237	11.1374	8.16124	8.91995	11.4724	8.95467
Mgst3	11.2163	10.0821	9.98732	11.6629	10.1828	11.2398
Mid1ip1	10.5779	9.68757	9.5334	10.7967	9.97351	10.7004
Mif	14.362	15.8493	15.2959	14.3887	16.079	15.1072
Mina	10.1107	10.3518	11.2463	10.0953	10.611	10.2638
Mitd1	9.64081	9.53266	10.6879	9.28051	9.30309	9.22322
Mlkl	9.6907	10.8834	12.5706	8.97285	9.71894	9.45105
Mmd	10.6671	11.2705	9.53984	10.6165	11.4973	11.0086
Mmp13	10.0242	10.4335	11.5221	11.8289	10.4149	10.4199
Mmp14	11.0911	12.26	13.4641	11.5445	11.9165	12.1852
Mocos	11.9239	10.0744	10.92	12.3043	9.90746	11.4688
Mocs1	11.3673	11.7915	13.1275	11.4718	11.531	11.9087
Mov10	8.51211	8.77275	9.87294	8.50937	8.22205	8.41081
Mpp1	12.188	10.8682	11.8073	11.7009	10.2409	11.8425
Mrc1	12.5702	13.8854	10.6308	13.1055	14.1906	13.0944
Mreg	8.2987	9.91512	8.37181	8.3251	10.4104	8.30445
Mrpl12	10.8872	12.5186	11.4492	11.3209	12.4922	11.6279
Ms4a14	10.0004	8.87848	9.63005	9.34475	8.5351	8.9915
Ms4a6d	13.9683	15.1637	15.5452	14.3731	15.0137	14.7607
Mt1	14.6226	15.4178	12.6523	14.8752	15.7387	14.7462
Mthfd2	10.6116	12.595	13.2855	11.009	12.7408	11.0956
Mvd	8.76038	11.3152	9.25361	9.03755	11.8798	10.2894
Mx2	8.74504	9.02157	10.4542	8.31392	8.30121	8.29243
Mxd4	10.0308	9.20572	8.91283	9.60275	8.91245	9.46439
Myadm	10.972	9.69545	9.65457	11.0593	9.85617	10.5475
Myd88	13.3591	13.2337	14.4489	13.3018	12.6408	13.5563
Myo1e	12.2644	9.76381	10.6593	12.4622	9.83809	10.8078
Myo1g	10.143	11.3456	10.2923	10.0012	10.8869	10.4687
N4bp2l1	11.6967	10.2896	10.9262	11.1279	9.95228	11.2371
Naa10	10.5784	11.5805	10.1197	10.8188	11.8693	11.0012
Naa25	9.73188	10.605	11.4642	9.86795	10.501	10.0825
Naca	10.7889	11.9699	10.9304	10.8879	12.3404	10.8106
Nanos1	10.0327	8.52379	8.51359	9.63861	8.60388	8.59139
Nap1l1	12.1362	11.8503	10.6515	12.3865	12.238	12.0172
Nav1	12.6167	11.6764	11.0671	12.5214	11.9919	11.9325
Nceh1	14.8509	13.5315	13.9949	15.0053	13.1747	14.3948
Nckap1l	14.3834	13.2775	13.9351	14.3227	12.5964	14.025
Ncl	10.4802	9.88853	9.41942	10.3792	10.2425	9.99613
Ndufaf4	10.3763	11.4302	11.1693	10.5337	11.4688	10.7147
Nedd4l	10.7962	9.42752	9.51325	10.9787	9.59023	10.2425
Nfkbia	10.5058	11.8938	12.1534	10.3624	11.813	10.541
Nhp2	10.7332	11.9799	10.664	11.0948	12.2404	11.1861
Niacr1	8.39244	9.25386	10.2008	8.18711	9.12624	8.15294
Nlrc5	9.5088	9.79082	10.9137	8.78509	9.14244	9.0371
Nme1	12.7991	14.0778	13.5961	13.1656	14.2893	13.4895
Nme2	13.3873	14.5103	13.8684	13.5764	14.7783	14.3745
Nme3	10.0688	9.61054	9.06191	9.65039	9.71326	9.86515
Nod1	9.14176	8.80432	10.545	8.96323	8.82207	9.43028
Notch4	9.96199	8.66634	8.57378	9.14178	8.70759	8.79936
Nptn	13.9809	12.8711	13.2351	14.1723	12.6081	13.524
Nr1h3	10.8563	10.8281	13.7994	11.0097	10.5373	10.5545
Nrg1	8.34639	12.6661	8.54328	8.30328	12.8638	8.5868
Nrp1	12.9149	11.4246	12.2006	12.8906	11.396	12.8432
Nt5c3	10.7908	11.005	12.8843	10.1305	10.5257	9.93715
Nudt19	10.506	11.2397	11.7629	10.6136	11.2232	11.1665
Numb	11.5953	10.1493	10.4618	12.0785	10.0143	11.2775
Nup210	9.44752	12.1835	9.08915	9.39145	12.7421	9.28482
Nupr1	9.0092	10.7412	11.3126	9.24249	9.99706	9.92239
Nxt2	11.4128	10.2658	10.6948	11.7426	10.5854	11.2368
Oas1g	11.186	12.2644	13.9872	8.286	8.40024	8.33498
Oas2	9.92076	9.80236	11.8405	8.30289	8.27551	8.24467
Oas3	9.00269	9.18749	11.5674	8.28741	8.27907	8.31494
Oasl1	8.59563	8.91717	10.3401	8.22183	8.25747	8.26264
Oasl2	9.20753	9.41925	10.6067	8.32934	8.35196	8.22737
Odc1	10.6891	12.0151	10.7408	10.5623	12.3553	10.7577
Ogfr	10.5848	11.0028	12.0856	10.1909	10.1961	10.3074
Oit3	9.21754	8.17843	8.46334	9.51438	8.19045	8.84508
Olfm1	10.2975	11.8973	8.90894	10.5268	12.4987	9.98476
Osbpl3	10.1584	8.96793	10.6078	10.4514	8.88436	9.50892
Osm	10.4455	12.9481	10.4821	10.0429	13.2703	11.0021
P2rx4	13.013	13.3599	14.1111	12.8593	13.1079	13.4468
P2rx5	8.19904	10.7518	8.205	8.19227	10.9056	8.24966
P2ry13	8.97683	9.3984	10.0263	8.91839	9.0704	9.17502
P2ry14	10.641	12.1102	12.4801	9.68366	10.8864	9.81426
Papd4	10.5113	11.0403	11.5411	10.3223	10.8401	10.5314
Papd7	9.37327	10.0176	10.8501	9.24136	9.70851	8.98271
Papss2	8.57617	10.3919	8.43501	8.7643	10.7	8.96912
Paqr7	10.4684	9.43877	9.47975	10.8248	9.63029	10.6297
Parp14	12.8251	13.0404	14.262	11.3025	10.8711	11.3102
Pbk	10.218	8.524	8.69691	10.3882	8.88863	9.50094
Pcdh7	9.81873	8.78779	8.46701	10.0188	8.59157	9.24615
Pcgf5	11.1136	12.7469	12.8208	10.9959	12.6152	10.9538
Pcyox1	12.157	11.0904	11.2351	12.3504	11.2786	11.859
Pdcd1lg2	8.19166	10.3091	8.17243	8.14002	10.0863	8.23223
Pdcd4	10.3484	9.53678	9.19061	10.2851	9.32954	10.0713
Pde1b	11.5077	9.57754	10.8923	11.3869	9.75335	10.3338
Pdgfb	11.743	9.68698	9.90368	11.9812	9.73613	10.548
Pdp2	10.7288	11.8539	10.9544	11.1355	12.1385	11.6299
Pdzd11	9.42423	9.69495	10.7387	9.53154	9.84567	9.6521
Pex16	8.91597	9.47635	10.0714	9.12156	9.07431	9.116
Pfdn2	12.1171	12.5713	13.2499	11.7209	12.6394	11.9939
Pfkl	10.9883	13.1463	11.5344	10.7681	13.2402	11.6832
Pfkp	10.2704	12.7005	10.8391	10.1605	12.4669	10.2252
Pgam5	10.9431	12.0956	11.8267	11.0549	12.2539	11.1437
Pgap2	10.469	12.3037	12.8985	10.2508	12.4784	10.4643
Pgk1	10.0026	11.1529	9.96962	10.3088	10.999	10.696
Pgm2	12.2372	13.5027	13.1307	12.1802	13.7267	12.7082
Pgp	13.159	14.3191	13.0503	13.4222	14.698	13.0168
Pgs1	12.4141	13.4504	13.6774	12.5838	13.4646	12.6695
Phf11a	8.84215	9.08445	11.3191	8.22861	8.45262	8.2903
Phf11d	9.75266	10.1427	12.8869	8.64262	8.32565	8.56142
Phka2	10.568	9.39811	9.46048	10.5459	9.53368	9.6442
Picalm	10.275	10.0308	9.26448	10.06	9.75274	10.0559
Pid1	13.2482	11.7647	13.2985	12.711	11.5562	12.8072
Pik3ap1	14.2522	12.8469	14.746	14.02	11.4742	13.0521
Pik3cg	11.0303	9.99824	10.9357	10.9423	9.86304	10.6095
Pilra	8.68321	8.71545	10.2175	8.82163	8.42898	9.43273
Pilrb1	8.51268	8.62849	9.8982	8.34042	8.34333	9.11922
Pira11	10.601	10.0885	11.7866	10.6843	9.61925	11.0508
Pla1a	8.32031	9.71551	8.69753	8.46548	9.64623	8.49413
Plagl2	13.2194	13.0064	14.5077	12.6902	13.1578	12.7623
Plau	12.5305	10.2568	11.3167	13.2411	10.3459	10.9005
Plcl2	10.8821	11.6969	12.2022	10.6595	11.5978	11.0925
Plekhf1	8.50003	11.1532	8.20633	8.51693	11.0928	8.54391
Plekhm1	11.2362	10.2064	10.863	11.2381	9.88083	10.9403
Plekhm3	11.6356	9.90392	11.1698	11.7555	9.37649	11.0426
Plin2	10.6204	9.0091	9.65173	10.4636	8.74404	10.1832
Plk1	9.72058	8.43097	8.52799	9.72996	8.90968	9.16951
Plxnd1	10.7085	11.9756	10.3002	10.5833	11.911	10.902
Pml	10.3302	10.2563	11.4911	9.67424	9.59386	10.1966
Pmp22	12.3816	10.8704	11.1321	12.584	10.8779	12.1241
Pnkd	9.00685	10.2577	9.09484	8.92809	10.8044	9.1601
Poldip2	10.4953	11.5162	11.2164	10.6203	11.9379	10.8686
Pop4	11.9871	13.4942	12.4227	11.9487	13.8605	11.9732
Pop5	10.6461	11.8021	10.7622	10.9557	11.8205	11.3886
Por	11.8126	10.414	11.7032	11.7303	10.0064	11.2358
Ppa1	10.4941	12.1481	11.1898	10.9388	12.1632	11.0828
Ppap2b	8.89063	10.1262	9.85146	9.65103	10.8721	9.46293
Pparg	11.6506	10.3218	10.5998	11.5052	9.81341	10.2228
Ppargc1b	8.79465	10.5385	10.252	9.03255	10.9224	9.50472
Ppbp	8.28868	9.64804	8.28074	8.30841	9.55316	8.48199
Ppp3ca	11.8189	10.7619	11.4037	11.9847	11.098	11.5665
Ppt1	10.7596	9.71354	10.0692	10.304	9.35482	10.4359
Pqlc1	10.2241	9.21407	9.27282	10.6464	9.1897	9.93712
Prc1	10.8825	8.70857	8.97344	10.8656	9.21627	10.1908
Prdx5	8.99466	9.25416	10.1055	8.91446	8.99578	9.54473
Prkch	10.3176	9.06707	9.96911	10.1794	9.0018	9.71014
Prps1	9.29767	11.5945	8.96604	9.4586	11.429	9.60559
Psen2	10.1665	9.03411	9.52526	10.0445	8.92136	9.66431
Psmb10	12.1786	13.227	14.3312	11.4225	12.7265	12.1833
Psmb2	13.9108	14.5127	15.0867	13.9425	14.6268	13.9135
Psmb8	12.9411	13.8202	14.4619	12.2463	13.347	12.6876
Psmb9	9.75308	10.684	10.9721	9.18504	9.52763	9.50217
Psmd4	12.5758	13.5247	13.7462	12.4005	13.5242	12.9784
Psme1	11.0992	11.7542	12.5277	10.7971	11.2498	10.5551
Psme2	9.67629	10.7874	10.898	9.72087	10.0522	9.99206
Ptgir	8.41	9.41553	8.70852	8.41067	9.48406	8.28249
Ptpn2	8.71196	10.2488	9.23384	8.60385	9.9474	8.63265
Ptpn22	9.63469	8.46041	9.31861	9.2697	8.20507	9.1465
Ptpn6	13.2032	12.7079	14.272	12.8576	12.4102	12.8811
Ptpro	11.7352	10.6553	11.5691	11.3224	10.1634	10.9835
Ptprs	10.2805	9.63298	8.9536	10.4643	9.86898	10.2948
Pxdc1	8.41588	9.62896	8.55237	8.49406	9.60124	8.48046
Rabac1	12.8639	11.5887	11.8122	12.9566	11.7786	12.6835
Rac2	10.4642	10.2447	11.5604	9.9469	10.0569	10.0933
Rai14	9.56516	12.5402	9.39986	10.0521	12.8742	10.0838
Ramp3	8.23738	11.5388	8.47912	8.28822	12.1571	8.41454
Ranbp1	11.7832	13.0664	11.963	12.0933	13.2194	12.4367
Rap2a	10.5508	10.2355	9.30398	10.9016	10.1882	10.185
Rapgef2	9.15519	9.19645	10.7615	9.03392	8.88721	9.24816
Rasa1	13.4576	12.5478	12.4267	13.7933	12.626	12.6538
Rasgrp1	8.29003	10.952	10.8774	8.20283	10.6261	8.41182
Rassf1	12.1266	12.4204	13.2613	11.5842	12.261	11.5855
Rbbp7	10.3693	11.385	10.5222	10.3244	11.558	10.2295
Rbpms	8.51838	8.86824	9.54575	8.50853	8.93988	8.52738
Rcbtb2	10.3723	9.26892	8.93591	10.4819	9.50669	10.2409
Rcl1	10.0145	11.241	10.5653	10.2475	11.5178	10.537
Rdm1	9.88581	9.01595	8.80185	9.47905	8.99918	9.45205
Reep5	11.2647	10.1879	10.6585	11.2655	10.3286	11.2819
Rell1	9.67404	8.76993	8.53284	9.58038	8.61639	9.4106
Rgcc	8.71399	9.82336	8.44852	8.84726	9.78059	8.60434
Rgl1	10.3731	10.6931	11.4526	10.458	10.3478	9.93087
Rgl2	12.2034	11.1721	11.2703	12.0439	11.3111	11.5567
Rgs1	10.9328	10.3436	9.79447	11.1315	9.73983	9.35556
Rin2	12.333	11.0667	12.57	12.7256	10.8101	11.6913
Rnase4	12.8892	12.8982	11.3534	12.0471	12.1971	12.0628
Rnf103	11.9204	10.871	11.6619	11.703	10.8887	11.3323
Rnf135	11.6599	11.4177	12.8191	11.2975	10.9039	11.2456
Rnf213	13.664	13.7991	15.3314	11.3541	12.0466	11.5572
Rnu6	14.4579	13.5963	13.272	13.5816	13.2406	13.6727
Rpl23	10.61	10.387	9.58628	10.72	10.7967	10.3301
Rpl36a	12.0314	11.6897	11.0128	12.3235	11.8553	12.1942
Rsad2	11.4625	12.2582	15.0742	8.24624	8.3028	8.21858
Rsc1a1	11.6951	10.9409	10.4995	11.8349	10.4616	11.4029
Rtn4	9.75831	8.74809	8.955	9.68718	8.58753	9.29072
Rwdd1	11.4462	12.9764	11.8136	11.6154	13.3683	11.8862
S1pr2	13.3536	11.81	13.2742	13.4221	11.2223	12.7045
Saa3	9.64624	12.7307	13.9879	9.37819	11.6812	13.089
Samhd1	9.43294	9.81227	10.7179	9.02302	8.63453	9.05464
Samsn1	11.4096	12.4253	12.316	11.229	12.2783	11.3401
Sash1	8.71643	8.73604	10.0856	8.46855	8.24341	8.42869
Scimp	8.48603	12.0245	10.1282	8.39357	11.6887	8.25446
Sema4a	9.88492	13.2801	10.8714	9.8295	13.3436	11.407
Sema4b	10.9738	12.6923	10.843	11.1617	13.1434	11.9903
Sepp1	13.8325	11.9081	11.8416	13.4465	11.6889	13.7503
Sepw1	10.2798	10.6772	12.4027	10.1473	10.3125	10.5034
Serp1	13.1677	12.6432	14.4193	12.72	12.529	13.0015
Serpina3g	8.4488	12.9992	9.75938	8.60663	13.1674	8.32572
Serpinb6a	15.002	13.6633	13.7316	14.9093	13.6688	15.0587
Sesn1	14.6876	12.6228	13.506	14.7198	12.4304	14.1981
Set	8.89584	10.1487	9.22884	9.23871	10.1344	9.37341
Sft2d2	10.7566	10.7218	9.41816	10.6427	9.86689	10.5847
Sgpl1	11.7756	11.317	10.6089	11.7641	11.6456	11.6192
Sgpp1	11.5679	10.2795	10.3495	11.5985	9.7127	11.261
Sh3bp2	12.7539	11.5338	12.776	12.5371	10.6506	12.0533
Siglec1	11.3272	11.0744	13.6809	9.17743	8.33509	9.54536
Siglece	8.52395	8.25051	10.7561	8.28618	8.13782	8.29671
Sirpa	11.4906	10.4321	11.2331	11.6333	10.2127	11.0581
Sirpb1a	12.118	12.035	13.3497	11.1181	10.09	12.0947
Slamf1	8.1052	9.66738	8.18949	8.22834	9.4338	8.27864
Slamf7	10.4032	11.3903	11.9804	10.0025	10.7304	9.35032
Slamf9	13.0874	11.6223	15.5149	11.6586	9.1433	10.3619
Slc11a1	13.3462	12.0182	13.9142	13.3383	11.9558	13.3039
Slc11a2	10.5014	10.1384	11.5922	10.6526	10.4099	10.3891
Slc12a6	12.1588	10.939	11.4846	11.9755	11.237	11.7932
Slc12a9	9.6943	9.5799	10.7338	9.41031	9.43028	9.67554
Slc13a3	8.65916	8.83915	9.84486	8.57868	8.69452	8.98726
Slc15a3	12.6742	13.2938	14.0079	12.6179	13.4871	12.5236
Slc15a4	11.447	10.4037	11.3822	11.1767	10.3728	11.0136
Slc16a10	10.6191	8.99317	10.2374	10.298	8.77646	9.63261
Slc24a3	10.3887	8.54859	9.10689	10.5197	8.51526	9.46582
Slc25a10	10.0877	10.2017	11.393	9.74916	10.4338	9.88034
Slc25a33	8.93375	9.79367	10.1729	9.02902	10.1517	9.441
Slc27a1	10.9181	9.77277	10.8232	10.8317	9.58258	10.7051
Slc28a2	8.5192	8.26795	9.76691	8.36333	8.17324	8.36252
Slc2a1	10.2126	11.852	10.6162	11.0728	11.5329	10.6999
Slc2a6	9.88177	12.0355	12.3667	9.65264	11.9132	9.69968
Slc31a1	11.2537	11.9388	12.4929	11.4506	12.2052	12.4049
Slc37a2	12.4718	10.9211	11.3282	12.3984	10.092	11.6922
Slc40a1	13.9538	11.3483	10.0893	14.6325	11.9755	13.3043
Slc46a3	13.3357	11.7297	11.2131	13.465	11.8599	13.4031
Slc6a12	8.37206	10.7388	8.38752	8.37513	10.9688	8.382
Slc7a11	8.3809	12.2924	8.30497	8.66405	13.0057	8.63583
Slc7a2	8.54322	11.9304	9.98729	8.83923	12.2403	9.25489
Slc7a8	11.7248	10.9323	12.8475	11.6245	10.3238	12.0081
Slc8b1	10.4358	9.41877	10.0927	10.4557	9.18893	10.3475
Slco2b1	11.5467	9.32556	8.7255	11.3747	9.11889	10.6224
Slco3a1	8.40567	9.24394	10.2472	8.36256	9.26929	8.4402
Slco4a1	8.65819	10.1767	8.67929	8.85991	10.6653	8.85217
Slfn1	8.99311	10.4128	13.0671	8.24316	8.42659	8.19068
Smagp	11.2433	9.92642	10.1218	11.2348	9.60992	11.146
Smap2	13.4739	14.5009	13.391	13.8256	14.6772	13.2038
Smim14	12.3283	10.7398	11.2212	11.9596	10.2683	12.1555
Smpdl3b	9.79771	9.7563	10.9996	9.62314	9.15628	9.21938
Snn	9.41576	12.6712	10.6787	9.70265	12.7358	9.73852
Snrpd1	12.2853	13.2949	12.6581	12.0329	13.3634	12.4383
Snx2	11.0778	11.0912	12.1432	10.7506	11.0337	10.5512
Soat1	11.1029	10.5659	10.0042	11.3546	10.8303	11.4576
Soat2	8.40158	8.60639	9.52953	8.32474	8.7259	8.4899
Socs2	8.48114	11.547	8.26105	8.59859	12.192	8.66066
Socs3	9.0222	12.1772	11.715	8.97922	12.068	9.4857
Sod1	12.3731	11.3201	10.9826	12.0153	10.929	12.2189
Sod2	11.7392	12.104	12.9657	11.6862	12.1211	12.6538
Sort1	12.5562	10.0073	9.04713	12.5707	10.2025	12.3302
Sox4	9.51265	8.85059	8.1475	9.78327	9.08174	9.11236
Sp140	9.11753	9.03633	10.1394	8.63097	8.557	8.74337
Spag9	10.0617	8.98942	9.19881	10.3027	9.25248	9.72811
Specc1	11.5247	9.88873	10.4142	11.7165	9.7077	10.6239
Sphk1	8.31479	11.2669	8.17755	8.41466	11.2572	8.3995
Spic	10.0143	10.0382	11.0966	9.74073	10.1612	10.1554
Spint1	8.63631	12.3962	8.61196	8.89295	12.9455	9.65123
Spp1	13.6611	12.3653	11.6204	13.867	13.1855	13.282
Spred1	12.1808	9.96558	11.5904	12.201	9.97955	10.7982
Sptssa	10.715	9.93442	9.60702	10.6118	10.2393	11.1534
Sqle	10.3471	11.4014	10.0578	10.7605	12.0889	11.44
Src	8.35003	10.0386	8.5824	8.53852	9.90553	8.49418
Srgn	8.59664	10.1753	8.59258	8.47268	10.2861	8.47982
Srm	9.55126	10.6131	9.55067	9.54547	10.9512	9.81076
St3gal5	10.089	8.70473	10.8925	9.60839	8.64868	9.19996
St6gal1	13.1267	13.2468	10.133	12.7639	13.2186	12.9079
St8sia4	10.9112	10.4383	8.77039	11.3185	9.87387	10.5714
Stab1	12.8358	10.1646	11.6347	12.4855	10.8139	12.4787
Stap1	12.753	10.6766	12.6945	12.4533	9.51138	11.3808
Stard3	10.9589	11.0241	12.4561	10.5973	10.3971	10.3905
Stard8	11.4431	10.1036	11.2004	11.3132	10.0058	11.2037
Stat1	10.1867	9.9286	11.3337	9.05495	9.089	9.48646
Stat2	8.83236	9.09669	9.99025	8.48711	8.4738	8.48876
Stat5a	9.13795	10.7057	9.03921	8.96592	10.8879	9.20188
Stk17b	11.5469	10.4536	10.4412	10.9766	10.2781	11.0658
Stx7	14.0855	13.0396	14.2151	14.0496	13.2313	13.5625
Syn1	8.78107	9.971	8.92016	8.68534	9.62644	8.93474
Syngr1	11.7592	10.9267	10.6025	12.0669	10.7786	11.6996
Syngr2	11.2134	13.1547	11.2165	10.8611	12.9605	10.9799
Tagap	10.5115	10.6847	11.6135	10.3768	10.5045	10.0548
Taok1	11.4431	10.2697	10.5304	11.9035	10.3126	11.2676
Tap1	9.08583	10.3624	11.448	8.54429	9.1588	8.84444
Tap2	9.82129	10.0135	10.859	9.41479	9.41061	9.50332
Tapbp	9.82618	11.8696	12.1754	9.63815	11.2584	10.3822
Tbc1d13	11.4401	11.982	12.8372	11.1889	11.9068	11.6359
Tdrd7	12.2678	12.0785	13.5976	11.7597	11.1151	11.663
Tfrc	11.5541	13.5247	11.7598	11.8756	14.375	12.9331
Tgfbi	11.5127	13.0757	12.7107	11.3041	12.3529	12.4452
Tgfbr1	14.9077	13.6647	13.4768	14.9556	13.7154	13.8904
Tgfbr2	11.9467	10.76	10.9283	11.9461	10.6332	11.8187
Tgm2	10.7446	12.4586	11.0015	11.0511	12.5108	10.6132
Tiam1	9.38008	10.7782	9.10578	9.51219	10.7489	9.48941
Timm8a1	8.88487	10.1585	9.21865	9.74262	9.96017	9.82776
Timp1	9.24031	12.8724	9.45919	11.3842	13.6791	12.0999
Timp2	12.7247	12.1418	11.6183	12.9911	12.7341	13.134
Tle1	9.89628	9.54203	8.75631	9.80416	9.40345	9.03081
Tlr13	12.8721	10.8486	11.6562	12.7682	9.925	11.3908
Tlr7	11.7609	10.7379	11.4494	11.6034	10.091	11.1611
Tm6sf1	10.5888	9.28936	9.50551	10.8599	8.82865	10.2676
Tmem109	10.8686	10.6173	9.71212	11.5632	10.7858	11.0053
Tmem120b	8.57083	9.62262	8.61201	8.64288	9.6377	8.75699
Tmem134	10.8687	10.8133	11.9267	10.7101	10.2828	10.5063
Tmem2	9.49611	11.0138	10.3187	10.054	11.8944	10.1703
Tmem43	11.445	10.5943	10.235	11.1678	10.5391	11.3383
Tmem55b	10.1456	11.9067	10.5706	10.4352	12.0744	10.9745
Tmem57	11.0272	10.2167	9.92678	10.8966	10.2685	10.387
Tmem86a	12.4936	11.1243	11.9974	11.9066	10.4242	12.0002
Tnf	9.62939	8.93474	12.0038	9.89481	8.96611	8.98579
Tnip1	11.3485	11.4163	13.0624	11.2555	11.5646	11.1101
Tns3	12.6827	11.4	11.9283	12.7869	11.0291	11.9653
Top2a	9.87545	8.71435	8.46021	9.78167	8.85227	9.0793
Tor3a	9.28817	9.752	11.0801	9.03619	9.20459	8.82213
Tpcn1	11.9241	10.716	10.7101	12.3522	10.2022	12.4021
Tpd52	15.8311	14.7292	15.5314	15.9183	14.4034	15.6695
Tpi1	13.5442	14.7254	13.7603	13.7432	14.6284	13.9166
Tpst1	11.0435	11.3341	13.1109	10.4457	11.0678	10.4188
Traf1	8.83205	10.5601	10.3859	8.6453	10.1333	8.44697
Trafd1	12.132	12.3008	13.9765	11.7188	11.2992	11.8179
Trem2	14.557	12.3026	12.5976	14.6174	12.3718	13.3163
Trex1	10.4641	10.7647	12.121	9.13548	9.22142	9.32731
Trf	13.6941	12.9301	12.0153	13.0505	12.6902	13.3479
Trib3	8.36671	8.53974	9.55793	8.40191	8.63826	8.56893
Trim21	10.7582	10.3639	12.44	10.1884	9.70223	10.4985
Trim30d	10.0705	10.2548	11.9673	8.78388	8.75829	8.92556
Tspan14	12.5951	11.51	12.2454	12.8404	11.5408	12.4077
Tspan3	11.8735	13.3515	12.9079	11.6237	13.2392	11.8729
Tspan33	8.6682	9.91126	8.77265	8.69771	9.81681	8.43401
Tspo	11.6685	12.7231	13.2097	11.2626	11.2709	11.6889
Tubb2b	11.2334	9.77409	11.8154	11.2484	9.71008	11.8739
Txnip	14.6779	12.9592	14.0579	14.2825	12.1943	13.2646
Txnl4a	9.81762	10.8347	10.0726	10.2027	10.6363	10.0944
Uba7	11.4084	11.5847	13.1309	10.5186	9.98738	10.4156
Ube2l6	10.5665	11.4657	13.3037	9.81576	10.3263	9.48782
Uck2	9.20625	11.8986	8.48836	9.41607	11.8884	10.1933
Ugcg	11.8521	12.8501	13.3526	11.6423	13.3802	12.283
Usb1	10.2117	9.86082	11.3169	10.255	9.65114	10.234
Usp18	10.6281	12.739	14.1017	8.13945	9.99957	8.28845
Uxt	10.7466	11.8088	11.2906	10.905	11.9831	11.1031
Vav3	11.9877	10.9836	10.9255	11.9441	10.7745	11.4118
Vcam1	8.53084	10.5854	9.84972	8.90608	11.0839	9.15735
Vdr	8.31685	10.1502	8.20302	8.43884	10.1734	8.24286
Vkorc1	11.0649	11.193	10.0029	11.1554	10.7452	10.9916
Wipf1	11.4059	10.2314	10.6792	11.0904	9.87567	10.7735
Wnk1	10.7527	9.45885	9.6139	10.4679	9.14496	10.1365
Wsb1	12.0136	10.8046	11.9811	12.5654	10.912	11.5749
Wtip	9.85291	10.0159	8.83282	10.1165	10.5001	10.1488
Wwp1	12.2896	10.6123	10.8701	12.1725	10.3893	11.7286
Xkr8	9.26312	9.52349	10.5351	9.39656	9.62457	9.38142
Ypel3	14.6574	13.3347	13.2327	14.3671	13.1529	13.9168
Ywhah	13.7872	12.3982	13.2113	13.7046	12.2285	13.6991
Zbp1	8.60943	10.0761	11.3691	8.2767	8.70347	8.39681
Zc3h12d	10.1175	8.80873	9.31501	9.76529	8.37926	9.59427
Zdhhc14	11.4321	10.6461	10.2787	11.5434	10.7246	11.939
Zeb1	8.50021	9.55941	9.16035	8.4978	9.33429	8.44675
Zfc3h1	12.0425	10.8726	11.1406	12.0385	11.6373	11.6387
Znfx1	11.7969	12.2756	13.7452	10.6774	10.2707	10.5282
Zranb3	11.9738	9.96625	10.6469	12.0321	9.34296	10.9441

## Sheet: Toxoplasma_specific
Gene Symbol	WT_uninf_AVG	WT_Tg_AVG	WT_Nc_AVG	IFNAR_uninf_AVG	IFNAR_Tg_AVG	IFNAR_Nc_AVG
Il4i1	9.28958	15.4267	9.6252	9.34273	15.0353	8.71086
Ear11	8.18549	14.2045	8.21593	8.18761	14.2443	8.16313
Aqp9	8.23894	13.5739	8.63002	8.21264	12.7008	8.42713
Cish	8.40144	13.5567	8.60839	8.48284	13.9634	8.58311
Arg1	8.45284	13.1002	8.53953	8.42257	13.4575	8.60755
Serpina3g	8.4488	12.9992	9.75938	8.60663	13.1674	8.32572
Chi3l3	8.30622	12.7797	8.31864	8.41222	13.0145	8.43369
Gpc1	10.12	14.4609	9.42016	11.8903	15.0169	11.9166
Nrg1	8.34639	12.6661	8.54328	8.30328	12.8638	8.5868
Ccl17	8.35602	12.6168	8.34356	8.28978	12.5435	8.32039
Il1rn	9.07305	13.3213	11.5642	9.2621	12.9014	9.00951
AA467197	9.38481	13.6328	10.2561	9.39376	13.6008	9.32886
Ear2	8.61252	12.6656	8.40933	8.73697	12.8239	9.17181
Slc7a11	8.3809	12.2924	8.30497	8.66405	13.0057	8.63583
Ccl24	8.15558	11.9703	8.18394	8.31704	12.4246	8.18951
Spint1	8.63631	12.3962	8.61196	8.89295	12.9455	9.65123
H2-M2	9.21847	12.9067	11.7609	10.2837	13.0657	10.4029
Timp1	9.24031	12.8724	9.45919	11.3842	13.6791	12.0999
Scimp	8.48603	12.0245	10.1282	8.39357	11.6887	8.25446
Ier3	11.1816	14.5933	11.8931	11.1276	14.9603	12.6101
Sema4a	9.88492	13.2801	10.8714	9.8295	13.3436	11.407
Ear3	8.44469	11.8381	8.47567	8.55911	11.8158	8.93335
Slc7a2	8.54322	11.9304	9.98729	8.83923	12.2403	9.25489
Il1b	10.5975	13.9257	12.2621	9.39537	13.1814	10.2623
Ramp3	8.23738	11.5388	8.47912	8.28822	12.1571	8.41454
Snn	9.41576	12.6712	10.6787	9.70265	12.7358	9.73852
Socs3	9.0222	12.1772	11.715	8.97922	12.068	9.4857
Fas	9.16593	12.3032	10.8537	9.11887	12.121	10.0416
Fn1	8.67489	11.8036	8.27836	9.62045	12.5136	9.57469
Socs2	8.48114	11.547	8.26105	8.59859	12.192	8.66066
Chi3l4	8.39791	11.3944	8.24507	8.40498	11.8532	8.33624
Flrt3	8.32045	11.3086	8.30107	8.39357	11.1811	8.35993
Rai14	9.56516	12.5402	9.39986	10.0521	12.8742	10.0838
Sphk1	8.31479	11.2669	8.17755	8.41466	11.2572	8.3995
Gja1	9.2592	12.1281	9.02558	9.9694	12.831	11.4144
Ass1	8.56022	11.3513	10.4485	8.44164	11.074	8.71726
Nup210	9.44752	12.1835	9.08915	9.39145	12.7421	9.28482
F10	8.41443	11.1152	9.1238	8.74783	11.5527	8.67401
Plekhf1	8.50003	11.1532	8.20633	8.51693	11.0928	8.54391
Ear4	8.32138	10.9603	8.1999	8.31418	10.8448	8.43606
Inhba	8.41113	10.9813	8.43146	8.59278	11.3726	8.59993
Ednrb	9.39894	11.9659	8.86159	9.7364	12.8763	10.8075
Mvd	8.76038	11.3152	9.25361	9.03755	11.8798	10.2894
P2rx5	8.19904	10.7518	8.205	8.19227	10.9056	8.24966
Osm	10.4455	12.9481	10.4821	10.0429	13.2703	11.0021
Acy1	8.49315	10.9417	8.60982	8.58932	11.5991	9.24881
Bhlhe40	8.62655	11.0707	8.19667	9.00895	11.0037	8.97353
Pfkp	10.2704	12.7005	10.8391	10.1605	12.4669	10.2252
Ifi30	10.1136	12.5	9.86171	10.2623	12.9241	10.7916
Slc6a12	8.37206	10.7388	8.38752	8.37513	10.9688	8.382
Ccl7	9.37072	11.6775	10.804	9.29381	11.6319	8.96552
Prps1	9.29767	11.5945	8.96604	9.4586	11.429	9.60559
Cd80	8.96122	11.257	9.06956	8.8628	10.8271	9.31226
Bcl2a1c	8.89828	11.1599	10.4218	9.18685	11.1045	8.63098
Insl6	10.0682	12.3201	10.7193	10.1194	11.9852	10.0741
Gpr35	8.74936	10.9742	8.84486	8.50915	10.7229	8.84157
Cd86	10.9432	13.1595	11.6945	10.4392	12.6143	10.9788
Egr2	9.29875	11.4823	8.90515	10.2751	11.3779	9.0299
Ccl22	8.254	10.43	8.21236	8.1573	10.4866	8.18239
Pfkl	10.9883	13.1463	11.5344	10.7681	13.2402	11.6832
Cd164	10.7323	12.8655	10.8599	10.9814	12.9498	11.4325
Pdcd1lg2	8.19166	10.3091	8.17243	8.14002	10.0863	8.23223
Il1a	8.46476	10.5766	9.20625	8.44664	10.2961	8.4408
Glipr2	8.33171	10.4256	9.05879	8.82102	10.0356	8.71743
D16Ertd472e	8.64869	10.7413	8.70963	8.73631	10.9497	8.97361
Mgl2	9.05237	11.1374	8.16124	8.91995	11.4724	8.95467
Adora2b	9.13288	11.209	9.92917	8.94677	10.8637	9.58101
Il11ra1	11.7278	13.7928	11.9389	13.0173	14.7098	12.7344
Vcam1	8.53084	10.5854	9.84972	8.90608	11.0839	9.15735
Flt1	8.8368	10.8541	9.23174	8.53653	10.6046	8.25705
Tfrc	11.5541	13.5247	11.7598	11.8756	14.375	12.9331
Syngr2	11.2134	13.1547	11.2165	10.8611	12.9605	10.9799
Atf5	9.1671	11.0966	9.91962	9.59189	11.4429	10.0348
Crabp2	8.27865	10.1862	8.28902	8.3377	10.6182	8.24633
Clec5a	9.56398	11.4678	10.4972	9.23122	10.7268	9.65563
Vdr	8.31685	10.1502	8.20302	8.43884	10.1734	8.24286
Papss2	8.57617	10.3919	8.43501	8.7643	10.7	8.96912
Fcgr2b	12.4103	14.2066	12.3611	12.5956	14.3254	12.3047
Il20rb	8.31931	10.1054	8.69959	8.44232	10.1131	8.473
Tmem55b	10.1456	11.9067	10.5706	10.4352	12.0744	10.9745
B930041F14Rik	9.31694	11.0645	8.908	9.36161	11.3064	9.62175
Ppargc1b	8.79465	10.5385	10.252	9.03255	10.9224	9.50472
H2-Ab1	9.76926	11.5005	10.6313	9.84845	10.9728	10.4668
Dnah2	8.29918	10.0282	8.35887	8.30981	9.93026	8.46085
Sema4b	10.9738	12.6923	10.843	11.1617	13.1434	11.9903
Tgm2	10.7446	12.4586	11.0015	11.0511	12.5108	10.6132
Fdps	12.0688	13.7756	12.7156	12.715	14.3662	13.8343
Src	8.35003	10.0386	8.5824	8.53852	9.90553	8.49418
Csrnp1	9.34626	11.0292	10.0326	9.05398	10.7621	9.24336
Gpr68	8.39605	10.0765	8.169	8.56288	10.0965	8.65454
Fscn1	8.22454	9.88542	8.49153	8.64763	9.59838	8.80226
Ppa1	10.4941	12.1481	11.1898	10.9388	12.1632	11.0828
Slc2a1	10.2126	11.852	10.6162	11.0728	11.5329	10.6999
Mrpl12	10.8872	12.5186	11.4492	11.3209	12.4922	11.6279
Mreg	8.2987	9.91512	8.37181	8.3251	10.4104	8.30445
Eif5a	12.049	13.6297	12.6716	12.2074	13.5413	12.2491
Irf4	8.34257	9.92151	8.40996	8.36345	9.74602	8.38415
Srgn	8.59664	10.1753	8.59258	8.47268	10.2861	8.47982
Aard	8.27756	9.85184	8.27161	8.26167	9.36568	8.25783
Stat5a	9.13795	10.7057	9.03921	8.96592	10.8879	9.20188
Slamf1	8.1052	9.66738	8.18949	8.22834	9.4338	8.27864
Ptpn2	8.71196	10.2488	9.23384	8.60385	9.9474	8.63265
Gapdh	13.4254	14.9607	13.9401	13.2941	14.8708	14.0425
Dgka	9.26877	10.8018	8.91175	9.20067	11.2399	9.05326
Rwdd1	11.4462	12.9764	11.8136	11.6154	13.3683	11.8862
Ffar2	8.33314	9.86326	8.3235	8.17582	9.51455	8.28144
Errfi1	10.2855	11.8045	10.2555	10.719	12.6854	11.1213
Slco4a1	8.65819	10.1767	8.67929	8.85991	10.6653	8.85217
Tmem2	9.49611	11.0138	10.3187	10.054	11.8944	10.1703
Pop4	11.9871	13.4942	12.4227	11.9487	13.8605	11.9732
E130012A19Rik	8.81482	10.3158	8.53701	8.62483	10.4943	8.76004
Mif	14.362	15.8493	15.2959	14.3887	16.079	15.1072
Tspan3	11.8735	13.3515	12.9079	11.6237	13.2392	11.8729
Ap2m1	10.7186	12.1777	10.8363	11.3085	11.7818	11.6602
Ctsz	9.75156	11.2097	10.6341	10.3986	10.8111	10.5388
LOC100044829	12.0594	13.5073	12.6857	12.0015	13.839	12.3628
Mcoln2	8.77941	10.2062	9.21951	9.02792	10.2063	9.33535
Dnajc10	12.0869	13.5074	12.6685	12.2657	13.9438	12.2967
1700025G04Rik	8.78997	10.2088	8.43057	8.71625	9.52255	8.8025
Ddhd1	8.73127	10.1377	9.13672	9.07143	10.4737	9.12934
Tiam1	9.38008	10.7782	9.10578	9.51219	10.7489	9.48941
Pla1a	8.32031	9.71551	8.69753	8.46548	9.64623	8.49413
Jak2	9.43183	10.8269	10.2627	9.32826	10.5047	9.29119
Mcf2l	8.48362	9.86124	8.30493	8.59889	10.7	8.60904
Ppbp	8.28868	9.64804	8.28074	8.30841	9.55316	8.48199
Ampd2	8.73375	10.0913	8.86375	8.67704	9.8985	8.7807
Gnl3	11.8194	13.1679	12.4944	12.3897	13.7141	12.7509
Lrrc8a	8.42424	9.7533	9.3184	8.56524	9.7472	8.87334
Odc1	10.6891	12.0151	10.7408	10.5623	12.3553	10.7577
Apol7c	8.35209	9.67343	8.29683	8.23305	9.60515	8.34295
Cd200	8.19506	9.51207	8.24567	8.33799	8.97023	8.28606
2310039H08Rik	10.8363	12.152	11.2597	11.0097	12.4376	11.2852
Hspa9	11.4305	12.7396	12.1884	11.8462	12.8431	11.827
Gm5560	11.8099	13.109	12.1216	11.8856	13.2649	12.5619
Aldh1a2	8.28873	9.58338	8.35636	8.42889	9.59371	8.48901
Ranbp1	11.7832	13.0664	11.963	12.0933	13.2194	12.4367
Nme1	12.7991	14.0778	13.5961	13.1656	14.2893	13.4895
Timm8a1	8.88487	10.1585	9.21865	9.74262	9.96017	9.82776
Pgm2	12.2372	13.5027	13.1307	12.1802	13.7267	12.7082
Hfe	9.34028	10.6046	9.28095	9.16636	10.1979	9.57874
Batf3	8.68298	9.94404	9.07699	8.71538	10.1028	8.61172
Csrp2	8.86291	10.1194	8.95019	9.68223	10.7294	9.66661
Ak2	9.57408	10.8305	9.77898	9.50253	10.5797	9.77956
Set	8.89584	10.1487	9.22884	9.23871	10.1344	9.37341
Pnkd	9.00685	10.2577	9.09484	8.92809	10.8044	9.1601
Hemk1	9.18807	10.4378	9.39718	9.18229	10.8473	9.31336
Nhp2	10.7332	11.9799	10.664	11.0948	12.2404	11.1861
Car2	8.23682	9.4818	8.20432	8.1854	8.88567	8.24692
Tspan33	8.6682	9.91126	8.77265	8.69771	9.81681	8.43401
Ppap2b	8.89063	10.1262	9.85146	9.65103	10.8721	9.46293
Cbr2	9.14167	10.3713	9.92996	9.19339	10.638	10.8784
Rcl1	10.0145	11.241	10.5653	10.2475	11.5178	10.537
Jmjd6	10.5208	11.7423	10.8081	10.7401	11.7533	10.9041
Bcas1	8.38475	9.59931	8.35792	8.42478	9.74984	8.4549
Focad	9.19919	10.4134	9.23874	9.50874	10.4957	9.84733
Pxdc1	8.41588	9.62896	8.55237	8.49406	9.60124	8.48046
Myo1g	10.143	11.3456	10.2923	10.0012	10.8869	10.4687
Mcm2	9.6137	10.8154	9.50154	9.55227	11.1947	9.62356
Csf2rb	8.79815	9.99061	8.91911	8.95107	10.3833	9.09279
Syn1	8.78107	9.971	8.92016	8.68534	9.62644	8.93474
Gm5643	9.93031	11.1119	9.9161	10.1887	11.0573	10.2526
Tpi1	13.5442	14.7254	13.7603	13.7432	14.6284	13.9166
Naca	10.7889	11.9699	10.9304	10.8879	12.3404	10.8106
Alg3	9.60322	10.7718	10.0254	9.67595	10.8172	9.45991
Chchd10	9.17006	10.333	10.0583	9.04673	10.7807	10.2785
Arrdc4	10.965	12.1252	11.6657	10.9858	12.1717	10.9107
Pgp	13.159	14.3191	13.0503	13.4222	14.698	13.0168
Apmap	10.9524	12.1109	11.554	10.7115	12.1953	11.4669
Pop5	10.6461	11.8021	10.7622	10.9557	11.8205	11.3886
Pgam5	10.9431	12.0956	11.8267	11.0549	12.2539	11.1437
Pgk1	10.0026	11.1529	9.96962	10.3088	10.999	10.696
Herpud1	11.5431	12.6869	11.5501	11.6929	12.807	11.3223
Hvcn1	10.6155	11.7571	11.0833	10.9514	12.2937	11.2768
Ltc4s	8.63106	9.75947	8.41351	8.67019	9.77274	8.45801
Pdp2	10.7288	11.8539	10.9544	11.1355	12.1385	11.6299
Nme2	13.3873	14.5103	13.8684	13.5764	14.7783	14.3745
Gstm2	8.79982	9.92073	8.95245	10.2315	11.5134	11.0664
H2-DMa	11.155	12.2757	11.7972	10.8064	12.328	11.7054
Acat2	8.76036	9.87914	8.81644	8.85026	10.4885	9.92911
Rgcc	8.71399	9.82336	8.44852	8.84726	9.78059	8.60434
Banf1	10.3294	11.4371	10.6078	10.3632	11.4712	10.6895
Chst1	8.46136	9.5553	8.83955	8.44609	9.65677	8.55988
Lag3	8.29715	9.38939	8.23292	8.24061	9.26782	8.21864
Ctps	10.3036	11.3917	10.4355	10.5429	12.1942	10.7569
Aacs	10.8043	11.8855	10.7615	11.0439	12.541	11.7244
Heatr1	11.8277	12.9034	12.177	11.8539	13.3173	12.2773
Dtymk	9.54056	10.6141	9.76506	9.75226	10.8802	10.1943
Cd3eap	9.94542	11.0135	10.5134	9.85822	11.1354	10.498
Uxt	10.7466	11.8088	11.2906	10.905	11.9831	11.1031
Srm	9.55126	10.6131	9.55067	9.54547	10.9512	9.81076
Anxa4	9.49314	10.5548	9.76712	9.72011	10.5555	9.18369
Zeb1	8.50021	9.55941	9.16035	8.4978	9.33429	8.44675
Gar1	10.7483	11.8068	10.7909	10.7987	12.006	11.1222
Sqle	10.3471	11.4014	10.0578	10.7605	12.0889	11.44
Cbx5	9.02098	10.0749	8.82624	8.83914	10.1777	8.99368
Ndufaf4	10.3763	11.4302	11.1693	10.5337	11.4688	10.7147
Alyref	11.1822	12.2341	11.2385	11.263	12.1394	11.3131
Tmem120b	8.57083	9.62262	8.61201	8.64288	9.6377	8.75699
Gm6316	13.1899	14.2302	13.2696	12.912	14.3212	13.9615
Lss	8.99617	10.0356	9.1187	9.09065	10.2472	10.0247
Ldha	13.5124	14.5492	14.0199	13.7598	14.664	14.5147
Smap2	13.4739	14.5009	13.391	13.8256	14.6772	13.2038
Mapkapk3	10.9068	11.9304	10.6964	10.7912	11.9987	10.7352
B3gnt5	8.45622	9.47924	8.58583	8.56956	9.21131	8.56391
Poldip2	10.4953	11.5162	11.2164	10.6203	11.9379	10.8686
Txnl4a	9.81762	10.8347	10.0726	10.2027	10.6363	10.0944
Cyb5b	12.3967	13.4134	12.5513	12.6177	14.1517	13.0182
Rbbp7	10.3693	11.385	10.5222	10.3244	11.558	10.2295
Gart	10.3556	11.3694	10.8623	10.4413	11.9832	10.9224
Cyp51	10.4786	11.4908	10.1556	11.0813	12.3358	11.6206
Snrpd1	12.2853	13.2949	12.6581	12.0329	13.3634	12.4383
Ptgir	8.41	9.41553	8.70852	8.41067	9.48406	8.28249

## Sheet: Neospora_specific
Gene Symbol	WT_uninf_AVG	WT_Tg_AVG	WT_Nc_AVG	IFNAR_uninf_AVG	IFNAR_Tg_AVG	IFNAR_Nc_AVG
Cxcl9	8.46532	9.10087	13.7958	8.28731	8.45726	8.45023
Gbp2	10.682	13.19	15.9154	9.55421	12.1406	10.132
Cxcl10	8.86035	9.74241	13.9186	8.3085	8.37291	8.23602
Ly6a	9.78574	11.9031	13.8947	8.70159	8.69696	8.78738
Slfn1	8.99311	10.4128	13.0671	8.24316	8.42659	8.19068
Fpr2	10.6424	11.8937	14.4877	9.16748	9.76874	10.6689
Irf7	9.48315	10.6783	13.1046	8.17866	8.28955	8.29574
Rsad2	11.4625	12.2582	15.0742	8.24624	8.3028	8.21858
Ccl5	9.43669	11.3062	12.9984	8.365	9.3227	10.1708
Usp18	10.6281	12.739	14.1017	8.13945	9.99957	8.28845
Ifi205	8.96217	10.837	12.2322	8.25528	9.02162	8.21394
Ifit3	12.1241	12.9692	15.2796	8.33828	8.32274	8.47565
Phf11d	9.75266	10.1427	12.8869	8.64262	8.32565	8.56142
Ifit2	10.1117	10.7479	13.2129	8.39378	8.28509	8.38846
Igtp	10.8092	11.32	13.8717	9.56471	9.62413	9.89813
H2-T10	9.37713	10.7196	12.352	8.84813	9.11792	8.97326
Gpr84	10.3595	10.9477	13.3216	10.226	10.9587	10.3096
Nr1h3	10.8563	10.8281	13.7994	11.0097	10.5373	10.5545
Mlkl	9.6907	10.8834	12.5706	8.97285	9.71894	9.45105
Cd69	9.11408	9.66971	11.9811	8.70829	8.83493	8.49547
Oas1g	11.186	12.2644	13.9872	8.286	8.40024	8.33498
Zbp1	8.60943	10.0761	11.3691	8.2767	8.70347	8.39681
Ube2l6	10.5665	11.4657	13.3037	9.81576	10.3263	9.48782
Aoah	9.88597	11.3197	12.5432	9.45983	10.8768	10.8946
Gbp3	9.27894	10.0157	11.8789	8.63616	9.22058	8.87243
Oas3	9.00269	9.18749	11.5674	8.28741	8.27907	8.31494
Phf11a	8.84215	9.08445	11.3191	8.22861	8.45262	8.2903
Gm4951	8.96035	9.41536	11.4272	8.22471	8.33512	8.24106
Eif2ak2	12.1684	12.582	14.5973	10.7581	10.9121	11.0912
Slamf9	13.0874	11.6223	15.5149	11.6586	9.1433	10.3619
H2-Q8	8.67624	10.9076	11.051	8.27794	8.80417	8.33
Tnf	9.62939	8.93474	12.0038	9.89481	8.96611	8.98579
Fcgr4	13.7435	14.4293	16.1082	12.9009	12.2083	12.8191
Tap1	9.08583	10.3624	11.448	8.54429	9.1588	8.84444
Siglec1	11.3272	11.0744	13.6809	9.17743	8.33509	9.54536
Hdc	8.3236	9.53352	10.6654	8.33758	8.83667	8.32859
Dhx58	10.9478	11.5281	13.2463	9.23563	8.70727	9.41248
Enpp4	8.82433	8.97868	11.0613	8.50147	8.33736	8.42259
Siglece	8.52395	8.25051	10.7561	8.28618	8.13782	8.29671
Lacc1	11.0112	10.5261	13.2415	10.9136	10.3672	10.3412
Gpr31b	9.1521	8.70549	11.3756	9.09355	8.65466	8.75403
Fbrsl1	11.0618	11.203	13.27	10.6876	10.5756	11.0977
Ddit3	10.1787	11.4153	12.3857	9.27544	10.2074	9.25767
Itpr1	10.0927	10.4566	12.2902	9.79345	10.1278	10.1167
Irgm2	10.8665	11.0137	13.0441	9.83769	9.38935	9.89575
Ly6e	12.4767	13.423	14.6397	8.92266	10.0623	11.043
Psmb10	12.1786	13.227	14.3312	11.4225	12.7265	12.1833
Sepw1	10.2798	10.6772	12.4027	10.1473	10.3125	10.5034
Nt5c3	10.7908	11.005	12.8843	10.1305	10.5257	9.93715
H2-T23	12.8797	13.9487	14.9626	11.3154	12.723	11.393
Tpst1	11.0435	11.3341	13.1109	10.4457	11.0678	10.4188
Batf2	8.83993	8.84054	10.8923	8.55132	8.58618	8.65035
Ccl4	13.72	13.6938	15.6962	13.3908	12.9469	11.0552
Daxx	10.1408	10.6292	12.1137	9.57933	9.43002	9.46658
Gm5150	10.0366	10.3859	11.995	9.82348	9.02788	10.3244
Znfx1	11.7969	12.2756	13.7452	10.6774	10.2707	10.5282
Oas2	9.92076	9.80236	11.8405	8.30289	8.27551	8.24467
Trim30d	10.0705	10.2548	11.9673	8.78388	8.75829	8.92556
H2-Q6	8.53862	9.9351	10.4246	8.32025	8.6562	8.23989
Trafd1	12.132	12.3008	13.9765	11.7188	11.2992	11.8179
Slco3a1	8.40567	9.24394	10.2472	8.36256	9.26929	8.4402
P2ry14	10.641	12.1102	12.4801	9.68366	10.8864	9.81426
Lcn2	8.63798	8.86067	10.4717	8.4629	8.70009	8.97806
Itgal	9.69227	9.78843	11.5119	9.60437	9.55512	10.1871
Gbp5	8.31951	8.85801	10.1334	8.19553	8.34947	8.25773
Niacr1	8.39244	9.25386	10.2008	8.18711	9.12624	8.15294
Cox6a2	8.93084	9.07268	10.7287	9.05897	8.95864	9.23172
Tor3a	9.28817	9.752	11.0801	9.03619	9.20459	8.82213
BC147527	8.48128	8.95947	10.2567	8.30419	8.22879	8.36081
Mocs1	11.3673	11.7915	13.1275	11.4718	11.531	11.9087
Ebi3	12.1346	11.4721	13.8797	11.4259	10.8748	11.2757
Oasl1	8.59563	8.91717	10.3401	8.22183	8.25747	8.26264
Il15	11.5652	11.4883	13.3088	10.941	10.6968	11.3188
Gch1	10.0621	10.675	11.796	10.2986	10.2627	9.96644
Naa25	9.73188	10.605	11.4642	9.86795	10.501	10.0825
Ccdc86	12.1063	13.0514	13.8294	11.3888	12.6624	11.7901
Uba7	11.4084	11.5847	13.1309	10.5186	9.98738	10.4156
Tnip1	11.3485	11.4163	13.0624	11.2555	11.5646	11.1101
Mx2	8.74504	9.02157	10.4542	8.31392	8.30121	8.29243
Ifi35	9.68701	9.91996	11.3891	8.88415	8.68055	9.1167
Epsti1	10.0555	9.90012	11.7565	8.91427	8.66817	9.08315
Trim21	10.7582	10.3639	12.44	10.1884	9.70223	10.4985
Ccl3	10.8639	9.66079	12.5439	10.8291	9.36172	9.65854
Rnf213	13.664	13.7991	15.3314	11.3541	12.0466	11.5572
Ehd1	9.49094	10.4598	11.149	9.31691	10.6112	9.54883
Trex1	10.4641	10.7647	12.121	9.13548	9.22142	9.32731
Dusp2	9.12755	9.43094	10.7755	8.8053	9.35509	8.54233
H2-Q7	10.4193	11.6208	12.0558	9.27809	9.98919	9.72061
Rapgef2	9.15519	9.19645	10.7615	9.03392	8.88721	9.24816
Cmpk2	8.74112	8.73074	10.3187	8.29715	8.28701	8.42852
Slamf7	10.4032	11.3903	11.9804	10.0025	10.7304	9.35032
Fbxw17	11.2863	11.0417	12.8581	10.2457	10.2269	10.8653
Ccrl2	9.59348	10.3899	11.1571	9.5737	10.0516	9.22633
Tspo	11.6685	12.7231	13.2097	11.2626	11.2709	11.6889
Pilra	8.68321	8.71545	10.2175	8.82163	8.42898	9.43273
Helz2	9.03781	9.16874	10.5588	8.47034	8.36113	8.39703
Psmb8	12.9411	13.8202	14.4619	12.2463	13.347	12.6876
Ogfr	10.5848	11.0028	12.0856	10.1909	10.1961	10.3074
Mmp13	10.0242	10.4335	11.5221	11.8289	10.4149	10.4199
Stard3	10.9589	11.0241	12.4561	10.5973	10.3971	10.3905
Actb	14.1821	14.7563	15.676	15.4148	15.0082	14.7016
Papd7	9.37327	10.0176	10.8501	9.24136	9.70851	8.98271
Apol9b	8.32579	8.42592	9.79718	8.21456	8.29363	8.22104
Dtx3l	11.3458	11.3888	12.7934	10.1673	9.71635	10.3128
Parp14	12.8251	13.0404	14.262	11.3025	10.8711	11.3102
Psme1	11.0992	11.7542	12.5277	10.7971	11.2498	10.5551
Bst2	10.0159	11.1809	11.442	9.19433	9.45242	9.70079
Ccdc23	11.1253	11.3677	12.5352	10.7798	11.2172	10.9155
Fcgr1	10.8977	10.7003	12.3051	10.3401	9.08749	10.0797
Nlrc5	9.5088	9.79082	10.9137	8.78509	9.14244	9.0371
Nod1	9.14176	8.80432	10.545	8.96323	8.82207	9.43028
Aida	11.3637	11.8582	12.7632	11.2862	11.8197	11.251
Oasl2	9.20753	9.41925	10.6067	8.32934	8.35196	8.22737
Tbc1d13	11.4401	11.982	12.8372	11.1889	11.9068	11.6359
Arel1	11.8081	11.878	13.2	11.8108	11.866	11.7072
Igsf9	9.00438	8.66118	10.3953	8.67639	8.52652	8.32
H2-K1	10.5481	11.2905	11.9341	9.499	10.3336	9.55739
Ccng1	11.092	11.6087	12.4776	11.0158	11.7349	11.4943
Pilrb1	8.51268	8.62849	9.8982	8.34042	8.34333	9.11922
Irf1	11.5083	12.3869	12.8879	11.406	12.0277	11.5602
Irgm1	12.3289	12.4768	13.7077	11.3647	11.381	11.2038
Chac1	8.33435	9.00465	9.70499	8.45566	9.11455	8.58778
Sash1	8.71643	8.73604	10.0856	8.46855	8.24341	8.42869
Mov10	8.51211	8.77275	9.87294	8.50937	8.22205	8.41081
H2-M3	12.3815	12.693	13.7195	11.4909	11.3936	11.3604
Ifitm1	13.1443	13.3481	14.4791	10.5013	11.2258	11.13
Ifi47	9.07908	9.18074	10.413	8.36505	8.6715	8.49354
Tdrd7	12.2678	12.0785	13.5976	11.7597	11.1151	11.663
Plcl2	10.8821	11.6969	12.2022	10.6595	11.5978	11.0925
Pdzd11	9.42423	9.69495	10.7387	9.53154	9.84567	9.6521
Lgals9	9.57518	10.1016	10.8853	8.89559	8.65156	9.08357
Slc25a10	10.0877	10.2017	11.393	9.74916	10.4338	9.88034
Apobec3	9.07659	9.75595	10.3786	8.66215	9.2756	8.69806
Plagl2	13.2194	13.0064	14.5077	12.6902	13.1578	12.7623
Samhd1	9.43294	9.81227	10.7179	9.02302	8.63453	9.05464
Xkr8	9.26312	9.52349	10.5351	9.39656	9.62457	9.38142
Emilin2	11.6389	11.5198	12.901	11.7259	11.2895	12.2759
Serp1	13.1677	12.6432	14.4193	12.72	12.529	13.0015
Slc28a2	8.5192	8.26795	9.76691	8.36333	8.17324	8.36252
4930599N23Rik	8.79635	8.72931	10.0359	8.33577	8.40167	8.31651
Fam26f	8.67272	8.94166	9.91077	8.40192	8.47667	8.71548
Sirpb1a	12.118	12.035	13.3497	11.1181	10.09	12.0947
Ifitm3	14.1869	14.5331	15.4133	11.2575	11.6598	11.9232
Lgals3bp	14.228	14.7034	15.4537	11.6768	12.5082	12.2338
Aif1	11.4955	11.1581	12.7187	10.7637	10.0949	12.1542
Dusp28	8.96346	9.53634	10.1864	9.01657	9.20543	9.01814
Psmb9	9.75308	10.684	10.9721	9.18504	9.52763	9.50217
Il10	8.72908	8.2833	9.94757	8.61117	8.32168	8.8863
Smpdl3b	9.79771	9.7563	10.9996	9.62314	9.15628	9.21938
Trib3	8.36671	8.53974	9.55793	8.40191	8.63826	8.56893
Slc13a3	8.65916	8.83915	9.84486	8.57868	8.69452	8.98726
Icam1	10.3045	10.5388	11.4833	10.3699	10.238	10.0705
Chmp4b	12.4289	12.7724	13.6059	11.9611	12.3682	12.0186
Pml	10.3302	10.2563	11.4911	9.67424	9.59386	10.1966
Rnf135	11.6599	11.4177	12.8191	11.2975	10.9039	11.2456
Stat2	8.83236	9.09669	9.99025	8.48711	8.4738	8.48876
Pex16	8.91597	9.47635	10.0714	9.12156	9.07431	9.116
Stat1	10.1867	9.9286	11.3337	9.05495	9.089	9.48646
Clec4a1	11.08	10.9252	12.2234	10.4719	9.82762	11.1599
Irak3	9.82772	9.53107	10.9701	9.35704	8.86807	10.2128
Mina	10.1107	10.3518	11.2463	10.0953	10.611	10.2638
Aim1	10.1942	9.93905	11.329	9.73057	9.61279	9.59471
Rassf1	12.1266	12.4204	13.2613	11.5842	12.261	11.5855
Pfdn2	12.1171	12.5713	13.2499	11.7209	12.6394	11.9939
Acp2	11.4787	11.1012	12.6072	11.3592	10.7255	11.5318
Soat2	8.40158	8.60639	9.52953	8.32474	8.7259	8.4899
G3bp2	10.0393	9.92916	11.1655	9.85698	9.90053	9.95358
Arhgap4	11.0095	11.0742	12.1235	10.2526	10.994	10.9387
Prdx5	8.99466	9.25416	10.1055	8.91446	8.99578	9.54473
Usb1	10.2117	9.86082	11.3169	10.255	9.65114	10.234
Tagap	10.5115	10.6847	11.6135	10.3768	10.5045	10.0548
P2rx4	13.013	13.3599	14.1111	12.8593	13.1079	13.4468
Rac2	10.4642	10.2447	11.5604	9.9469	10.0569	10.0933
Slc11a2	10.5014	10.1384	11.5922	10.6526	10.4099	10.3891
Myd88	13.3591	13.2337	14.4489	13.3018	12.6408	13.5563
Art2b	8.34764	8.3369	9.43273	8.23746	8.53215	8.51084
Spic	10.0143	10.0382	11.0966	9.74073	10.1612	10.1554
Rgl1	10.3731	10.6931	11.4526	10.458	10.3478	9.93087
Ptpn6	13.2032	12.7079	14.272	12.8576	12.4102	12.8811
Ankle2	11.374	11.3767	12.4409	11.0528	10.6269	11.1128
Acsl1	8.97495	8.70701	10.0408	8.95581	8.82727	8.80066
Snx2	11.0778	11.0912	12.1432	10.7506	11.0337	10.5512
Ift172	10.277	10.0029	11.3364	10.4085	9.78051	10.3597
Tmem134	10.8687	10.8133	11.9267	10.7101	10.2828	10.5063
A530032D15Rik	8.29813	8.30847	9.35607	8.30003	8.31324	8.31474
P2ry13	8.97683	9.3984	10.0263	8.91839	9.0704	9.17502
Gdf15	8.99032	8.45679	10.0391	8.83288	8.35596	8.74097
Mitd1	9.64081	9.53266	10.6879	9.28051	9.30309	9.22322
Slc12a9	9.6943	9.5799	10.7338	9.41031	9.43028	9.67554
Tap2	9.82129	10.0135	10.859	9.41479	9.41061	9.50332
Cox10	11.4662	12.0466	12.503	11.5304	12.1188	11.7429
Gpr18	8.62073	8.64867	9.65581	8.38872	8.23622	8.25536
Papd4	10.5113	11.0403	11.5411	10.3223	10.8401	10.5314
Rbpms	8.51838	8.86824	9.54575	8.50853	8.93988	8.52738
Lmo4	12.493	12.3963	13.5188	12.2853	12.1559	12.0288
Sp140	9.11753	9.03633	10.1394	8.63097	8.557	8.74337
Cp	8.62019	9.16942	9.63725	8.46758	9.05095	8.51697
St3gal5	10.089	8.70473	10.8925	9.60839	8.64868	9.19996
Cd72	13.6864	12.5514	14.1951	12.3519	9.45253	10.7993
